# Supplementary material for: Increased metastasis with loss of E2F2 in Myc-driven tumors
Source: Oncotarget. 2015 Oct 13;6(35):38210–24. doi: 10.18632/oncotarget.5690 (PMC4741994; doi:10.18632/oncotarget.5690)
Supplement: Supplementary file 2 [file oncotarget-06-38210-s002.xlsx]

## Sheet: 81_mousefold
Gene	Gene expression related to decreased DMFS	p-value from K-M plotter	Fold change([2KO] vs [LM])	Regulation([2KO] vs [LM])	Fold change([2KO] vs [Myc])	Regulation([2KO] vs [Myc])	Fold change([LM] vs [Myc])	Regulation([LM] vs [Myc])	Gene Title	Entrez Gene	GO(Avadis)
ABLIM1	low	0.036	2.21994	down	1.10508	down	2.00884	up	actin-binding LIM protein 1	226251	GO:0007010|GO:0007411|GO:0045944|GO:0005737|GO:0005856|GO:0015629|GO:0003779|GO:0003779|GO:0008270|GO:0046872
ACAA1	low	0.0004	1.62399	up	1.03553	up	1.56827	down	acetyl-Coenzyme A acyltransferase 1A /// acetyl-Coenzyme A acyltransferase 1B	113868 /// 235674	GO:0006629|GO:0006631|GO:0006631|GO:0008152|GO:0005777|GO:0005777|GO:0003824|GO:0003985|GO:0003988|GO:0008415|GO:0016740
ADRB2	low	0	2.5403	down	1.0921	down	2.32608	up	adrenergic receptor, beta 2	11555	GO:0001993|GO:0002024|GO:0002025|GO:0002025|GO:0002028|GO:0002032|GO:0006898|GO:0007165|GO:0007186|GO:0007189|GO:0007189|GO:0007190|GO:0008284|GO:0009409|GO:0030279|GO:0030501|GO:0031649|GO:0040015|GO:0043065|GO:0043410|GO:0045453|GO:0045823|GO:0045909|GO:0045944|GO:0045986|GO:0048633|GO:0050728|GO:0050873|GO:0051927|GO:0051930|GO:0005624|GO:0005624|GO:0005634|GO:0005768|GO:0005886|GO:0005886|GO:…
AEBP1	high	0.0004	1.57986	up	1.23547	down	1.95187	down	AE binding protein 1	11568	GO:0006350|GO:0006355|GO:0006355|GO:0006508|GO:0007155|GO:0005576|GO:0005634|GO:0005737|GO:0003677|GO:0003714|GO:0004180|GO:0004180|GO:0004181|GO:0008270
ALDH1A1	low	0	30.5461	down	1.05312	down	29.0053	up	aldehyde dehydrogenase family 1, subfamily A1	11668	GO:0002072|GO:0008152|GO:0042572|GO:0042573|GO:0042573|GO:0043065|GO:0048048|GO:0055114|GO:0005737|GO:0001758|GO:0004028|GO:0016491
AOX1	low	0.0039	2.16373	down	1.35779	down	1.59356	up	aldehyde oxidase 1	11761	GO:0055114|GO:0005737|GO:0003824|GO:0004031|GO:0004031|GO:0005506|GO:0009055|GO:0009055|GO:0016491|GO:0030151|GO:0046872|GO:0050660|GO:0051287|GO:0051536|GO:0051537
BLNK	low	0.0019	1.72129	down	1.08962	up	1.87555	up	B-cell linker	17060	GO:0007242|GO:0042113|GO:0005737|GO:0016020|GO:0005070|GO:0005515|GO:0005515
BMP4	low	0.074	3.40372	down	1.04516	down	3.25665	up	bone morphogenetic protein 4	12159	GO:0001501|GO:0001501|GO:0001503|GO:0001525|GO:0001649|GO:0001656|GO:0001656|GO:0001657|GO:0001657|GO:0001657|GO:0001658|GO:0001934|GO:0001934|GO:0007275|GO:0007281|GO:0007500|GO:0007507|GO:0008285|GO:0009888|GO:0021904|GO:0021978|GO:0030154|GO:0030218|GO:0030324|GO:0030501|GO:0030501|GO:0030509|GO:0030509|GO:0030900|GO:0032331|GO:0040007|GO:0042475|GO:0042475|GO:0043010|GO:0045165|GO:0045595|GO:…
CD163	high	0.0031	1.91636	up	1.06459	down	2.04014	down	CD163 antigen	93671	GO:0006953|GO:0006954|GO:0005576|GO:0005886|GO:0016020|GO:0016021|GO:0005044|GO:0005044|GO:0005515
cig5	high	0.0036	2.73927	down	1.7479	up	4.78796	up	radical S-adenosyl methionine domain containing 2	58185	GO:0009615|GO:0051607|GO:0051607|GO:0005783|GO:0005783|GO:0005789|GO:0016020|GO:0003824|GO:0005506|GO:0046872|GO:0051536
CITED2	low	0.0001	1.78453	down	1.03562	down	1.72314	up	Cbp/p300-interacting transactivator, with Glu/Asp-rich carboxy-terminal domain, 2	17684	GO:0001568|GO:0001570|GO:0001701|GO:0001829|GO:0001889|GO:0001892|GO:0006350|GO:0006355|GO:0006355|GO:0006357|GO:0006916|GO:0007368|GO:0007417|GO:0007507|GO:0007507|GO:0010552|GO:0022409|GO:0030325|GO:0030511|GO:0045449|GO:0045787|GO:0045893|GO:0045941|GO:0046697|GO:0060136|GO:0000790|GO:0005634|GO:0005634|GO:0003700|GO:0003712|GO:0003713|GO:0005515|GO:0030528
CMKOR1	high	0	2.00555	down	1.09349	down	1.83409	up	chemokine (C-X-C motif) receptor 7	12778	GO:0007165|GO:0007186|GO:0005886|GO:0016020|GO:0016021|GO:0004871|GO:0004872|GO:0004930
COL18A1	high	0.0015	1.22587	up	1.65831	down	2.03287	down	collagen, type XVIII, alpha 1	12822	GO:0001525|GO:0001525|GO:0001886|GO:0007155|GO:0008284|GO:0030198|GO:0030335|GO:0043065|GO:0005576|GO:0005578|GO:0005604|GO:0031012|GO:0005198|GO:0005201|GO:0005488|GO:0005515|GO:0008270|GO:0046872
CRABP2	high	0.0004	1.72373	down	1.14366	up	1.97136	up	cellular retinoic acid binding protein II	12904	GO:0006810|GO:0035115|GO:0042573|GO:0005634|GO:0005634|GO:0005737|GO:0005737|GO:0001972|GO:0005215|GO:0005488|GO:0008289|GO:0016918|GO:0019841|GO:0030332
CXCL12	low	0.0001	1.77777	up	1.15632	down	2.05568	down	chemokine (C-X-C motif) ligand 12	20315	GO:0001569|GO:0001667|GO:0001764|GO:0006935|GO:0006955|GO:0007281|GO:0007420|GO:0007420|GO:0008045|GO:0008354|GO:0030334|GO:0030335|GO:0042098|GO:0050930|GO:0005576|GO:0005615|GO:0005125|GO:0008009|GO:0008009|GO:0008083
CXCL13	low	0	1.34668	down	1.57691	up	2.1236	up	chemokine (C-X-C motif) ligand 13	55985	GO:0006935|GO:0006954|GO:0006955|GO:0048535|GO:0005576|GO:0005615|GO:0005125|GO:0008009
DCN	low	0.0012	2.09294	up	1.14651	up	1.8255	down	decorin	13179	GO:0019800|GO:0005576|GO:0005578|GO:0031012|GO:0005515|GO:0005539|GO:0050840
DKFZP586A0522	low	0.0001	3.35749	down	1.02734	down	3.26813	up	HIG1 domain family, member 1C /// methyltransferase like 7A2	380975 /// 393082	GO:0008152|GO:0016020|GO:0016021|GO:0008168|GO:0016740
DSCR6	high	0.026	2.29911	down	1.04858	up	2.41079	up	ripply3 homolog (zebrafish)	170765	GO:0005634|GO:0005634|GO:0005515
DUSP6	low	0.0018	1.25046	down	1.79962	down	1.43916	down	dual specificity phosphatase 6	67603	GO:0000188|GO:0006470|GO:0006470|GO:0016311|GO:0005737|GO:0004721|GO:0004721|GO:0004722|GO:0004725|GO:0005515|GO:0008138|GO:0016787|GO:0016791|GO:0017017
EMU1	high	0.0209	1.30004	up	1.45869	down	1.89635	down	EMI domain containing 1	140703	GO:0005576|GO:0005578|GO:0005578|GO:0005783|GO:0005794|GO:0005515
EPHX2	low	0	1.745	up	1.04668	down	1.82646	down	epoxide hydrolase 2, cytoplasmic	13850	GO:0002539|GO:0006954|GO:0008152|GO:0009636|GO:0019233|GO:0019439|GO:0043651|GO:0045777|GO:0005737|GO:0005777|GO:0005829|GO:0000287|GO:0003824|GO:0003869|GO:0004301|GO:0016787|GO:0046872
FIGF	low	0.003	4.36455	down	1.08566	down	4.02017	up	c-fos induced growth factor	14205	GO:0001525|GO:0007275|GO:0008283|GO:0008283|GO:0008284|GO:0030154|GO:0048010|GO:0005576|GO:0005576|GO:0005615|GO:0016020|GO:0005515|GO:0008083|GO:0008083|GO:0042803|GO:0043184|GO:0043185
FLT1	high	0.0257	2.91105	down	1.24085	down	2.34601	up	FMS-like tyrosine kinase 1	14254	GO:0001525|GO:0001525|GO:0001569|GO:0006468|GO:0007169|GO:0007275|GO:0016477|GO:0030154|GO:0048010|GO:0048010|GO:0016020|GO:0016021|GO:0000166|GO:0004672|GO:0004713|GO:0004714|GO:0004872|GO:0005021|GO:0005021|GO:0005515|GO:0005524|GO:0016301|GO:0016740|GO:0042802
FMOD	low	0.0004	1.62294	up	1.03412	down	1.67832	down	fibromodulin	14264	GO:0005576|GO:0005578|GO:0005515
FN1	high	0.0012	1.57983	down	1.72859	down	1.09416	down	fibronectin 1	14268	GO:0006953|GO:0007044|GO:0007155|GO:0007155|GO:0007160|GO:0007169|GO:0008152|GO:0008360|GO:0042060|GO:0005576|GO:0005578|GO:0005578|GO:0005578|GO:0005604|GO:0016324|GO:0031012|GO:0005515|GO:0005515|GO:0008201|GO:0016491|GO:0016504
G1P2	high	0.0036	2.67263	down	1.85883	up	4.96796	up	predicted gene, 100038882 /// predicted gene, 677168 /// ISG15 ubiquitin-like modifier /// hypothetical protein LOC100044225	100038882 /// 100044225 /// 53606 /// 677168	GO:0006464|GO:0006511|GO:0009615|GO:0019941|GO:0032020|GO:0005576|GO:0005737|GO:0005515|GO:0031386
GATA2	high	0.0302	2.45404	down	1.00576	up	2.46818	up	GATA binding protein 2	14461	GO:0001709|GO:0001892|GO:0006350|GO:0006355|GO:0006909|GO:0010552|GO:0021983|GO:0030154|GO:0030182|GO:0045766|GO:0045944|GO:0048469|GO:0050766|GO:0050766|GO:0005634|GO:0003677|GO:0003677|GO:0003700|GO:0005515|GO:0008134|GO:0008270|GO:0043565|GO:0046872
GBP2	low	0.0003	2.07584	down	1.567	up	3.25286	up	guanylate binding protein 2	14469	GO:0006955|GO:0005886|GO:0016020|GO:0000166|GO:0003924|GO:0003924|GO:0005525
HSD11B1	low	0.0019	3.73486	down	1.14777	up	4.28677	up	hydroxysteroid 11-beta dehydrogenase 1	15483	GO:0006629|GO:0008152|GO:0008202|GO:0030324|GO:0055114|GO:0005783|GO:0005789|GO:0016020|GO:0016021|GO:0003824|GO:0003845|GO:0003845|GO:0005488|GO:0016491
ICAM1	low	0.0005	3.03228	down	1.02119	up	3.09654	up	intercellular adhesion molecule 1	15894	GO:0002457|GO:0007155|GO:0007155|GO:0007159|GO:0007159|GO:0016337|GO:0022614|GO:0030155|GO:0033627|GO:0050900|GO:0001772|GO:0005615|GO:0005634|GO:0009897|GO:0016020|GO:0016021|GO:0005515
ICAM2	low	0	3.24717	down	1.10014	down	2.95161	up	intercellular adhesion molecule 2	15896	GO:0007155|GO:0016337|GO:0001931|GO:0005887|GO:0016020|GO:0016021|GO:0005515|GO:0005515
ID1	low	0.0254	2.35209	down	1.36047	down	1.72888	up	inhibitor of DNA binding 1	15901	GO:0000122|GO:0007275|GO:0007507|GO:0030509|GO:0045449|GO:0045765|GO:0005634|GO:0005515|GO:0005515|GO:0030528
IFI44	high	0.003	3.73794	down	1.68978	up	6.3163	up	interferon-induced protein 44	99899	GO:0005737
IFIT1	high	0.0217	3.70806	down	1.98827	up	7.37264	up	interferon-induced protein with tetratricopeptide repeats 1	15957	GO:0005488
IFIT4	high	0.0017	3.62997	down	1.63128	up	5.92152	up	interferon-induced protein with tetratricopeptide repeats 3	15959	GO:0005488
IGJ	low	0.0003	3.63522	down	1.46679	up	5.3321	up	immunoglobulin joining chain	16069	GO:0006959|GO:0003823
INHBA	high	0.0031	1.5516	up	1.40743	down	2.18377	down	inhibin beta-A	16323	GO:0000082|GO:0006917|GO:0007050|GO:0030308|GO:0032925|GO:0040007|GO:0042541|GO:0045648|GO:0045786|GO:0045944|GO:0051799|GO:0005576|GO:0043509|GO:0043512|GO:0005102|GO:0005125|GO:0005179|GO:0008083|GO:0042802|GO:0048184
LRIG1	low	0	1.5096	up	1.34332	down	2.02788	down	leucine-rich repeats and immunoglobulin-like domains 1	16206	GO:0016020|GO:0016021|GO:0005515
MAPT	low	0	1.99752	down	1.122	up	2.24121	up	microtubule-associated protein tau	17762	GO:0000226|GO:0007026|GO:0031116|GO:0045773|GO:0005737|GO:0005856|GO:0005874|GO:0005886|GO:0005886|GO:0016020|GO:0030424|GO:0030424|GO:0030426|GO:0042995|GO:0045298|GO:0005515|GO:0008017
MFAP4	low	0.001	2.33731	down	1.05873	up	2.47457	up	microfibrillar-associated protein 4	76293	GO:0007155|GO:0007165|GO:0005576|GO:0005578|GO:0005102|GO:0005509|GO:0005515
MIA	low	0.0001	1.67879	up	1.32408	down	2.22285	down	melanoma inhibitory activity 1	12587	GO:0006810|GO:0007160|GO:0007264|GO:0015031|GO:0030198|GO:0005576|GO:0005576|GO:0005886|GO:0016020|GO:0000166|GO:0005525|GO:0008083
MMP3	high	0.0008	4.4765	up	1.17997	down	5.28214	down	matrix metallopeptidase 3	17392	GO:0006508|GO:0008152|GO:0030574|GO:0005576|GO:0005578|GO:0004222|GO:0005509|GO:0008233|GO:0008237|GO:0008270|GO:0016787|GO:0046872
MX1	high	0	2.02564	down	1.36401	up	2.76299	up	myxovirus (influenza virus) resistance 2	17858	GO:0009615|GO:0009615|GO:0045087|GO:0005737|GO:0005737|GO:0000166|GO:0003924|GO:0003924|GO:0005525|GO:0005525
MX2	high	0.0052	3.40941	down	1.55979	up	5.31797	up	myxovirus (influenza virus) resistance 1	17857	GO:0009615|GO:0009615|GO:0045087|GO:0005634|GO:0005634|GO:0005634|GO:0000166|GO:0003924|GO:0003924|GO:0005515|GO:0005525|GO:0005525
NDRG2	low	0.0019	1.53714	up	1.05205	down	1.61715	down	N-myc downstream regulated gene 2	29811	GO:0007275|GO:0007399|GO:0030154|GO:0005737
OAS1	high	0.0005	2.0931	down	1.474	up	3.08522	up	2'-5' oligoadenylate synthetase 1A	246730	GO:0006955|GO:0048525|GO:0001730|GO:0003723|GO:0003725|GO:0005515|GO:0005524|GO:0016740|GO:0016779
OAS2	high	0.0451	2.50747	down	1.79095	up	4.49074	up	2'-5' oligoadenylate synthetase 2	246728	GO:0006401|GO:0006955|GO:0001730|GO:0003723|GO:0005524|GO:0016740|GO:0016779
OAS3	high	0.0003	1.86819	down	1.41962	up	2.65212	up	2'-5' oligoadenylate synthetase 3	246727	GO:0006955|GO:0003723|GO:0005524|GO:0016740|GO:0016779
OASL	high	0.024	1.93159	down	1.59944	up	3.08947	up	2'-5' oligoadenylate synthetase-like 1	231655	GO:0006464|GO:0006955|GO:0003723|GO:0005524|GO:0016740|GO:0016779
PAX6	high	0.0053	2.12767	up	1.18159	up	1.80068	down	paired box gene 6	18508	GO:0001709|GO:0001764|GO:0002052|GO:0006350|GO:0006355|GO:0006355|GO:0007275|GO:0007409|GO:0007411|GO:0007420|GO:0007435|GO:0008285|GO:0009950|GO:0009952|GO:0009952|GO:0009953|GO:0010468|GO:0021543|GO:0021797|GO:0021798|GO:0021902|GO:0021905|GO:0021983|GO:0030154|GO:0030154|GO:0030216|GO:0030334|GO:0030858|GO:0030900|GO:0033365|GO:0042462|GO:0043010|GO:0043010|GO:0045165|GO:0045165|GO:0045449|GO:…
PLSCR1	high	0.0334	1.74108	down	1.21017	up	2.107	up	phospholipid scramblase 1	22038	GO:0009615|GO:0030099|GO:0016020|GO:0016021|GO:0005509|GO:0017124
PLVAP	high	0.0315	2.02285	down	1.21661	down	1.66269	up	plasmalemma vesicle associated protein	84094	GO:0005737|GO:0005886|GO:0016020|GO:0016021
PON1	low	0.0007	3.88769	down	1.04407	down	3.72359	up	paraoxonase 1	18979	GO:0006629|GO:0008015|GO:0008203|GO:0008203|GO:0009636|GO:0005576|GO:0005615|GO:0005792|GO:0004063|GO:0004064|GO:0004064|GO:0005319|GO:0008035|GO:0016787
PTGER3	low	0	2.14095	up	1.30664	up	1.63852	down	prostaglandin E receptor 3 (subtype EP3)	19218	GO:0001660|GO:0001660|GO:0007165|GO:0007186|GO:0007188|GO:0007200|GO:0007204|GO:0015701|GO:0030146|GO:0005886|GO:0005886|GO:0016020|GO:0016021|GO:0004871|GO:0004872|GO:0004930|GO:0004955|GO:0004957|GO:0004957|GO:0004957|GO:0005515
S100A8	high	0	4.89013	down	1.45995	down	3.34952	up	S100 calcium binding protein A8 (calgranulin A)	20201	GO:0006935|GO:0005509|GO:0005515
SFTPB	low	0.0087	10.2638	down	1.08213	up	11.1068	up	surfactant associated protein B	20388	GO:0006629|GO:0006665|GO:0007585|GO:0050828|GO:0005576|GO:0005615|GO:0005764
SFTPC	high	0.0321	449.146	down	1.10868	down	405.116	up	surfactant associated protein C	20389	GO:0007585|GO:0050828|GO:0005576|GO:0005615
SLC28A3	low	0.0304	1.63306	down	1.44246	up	2.35563	up	solute carrier family 28 (sodium-coupled nucleoside transporter), member 3	114304	GO:0006810|GO:0015860|GO:0015864|GO:0005887|GO:0016020|GO:0016021|GO:0001882|GO:0005415|GO:0015389|GO:0015390
SP100	high	0.0349	1.54017	down	1.29108	up	1.98848	up	nuclear antigen Sp100	20684	GO:0005634|GO:0005634|GO:0005694|GO:0016605|GO:0003677|GO:0005488|GO:0005515
THY1	high	0	2.39043	up	1.40857	down	3.3671	down	thymus cell antigen 1, theta	21838	GO:0001525|GO:0001525|GO:0006469|GO:0006469|GO:0007010|GO:0007010|GO:0016337|GO:0016337|GO:0030336|GO:0030336|GO:0043547|GO:0043547|GO:0046549|GO:0046549|GO:0048041|GO:0048041|GO:0050771|GO:0050771|GO:0050852|GO:0050852|GO:0050860|GO:0050860|GO:0050870|GO:0050870|GO:0051281|GO:0051281|GO:0005783|GO:0005829|GO:0005886|GO:0005886|GO:0009897|GO:0009897|GO:0016020|GO:0030425|GO:0030426|GO:0030426|GO:…
