# Supplementary material for: Increased metastasis with loss of E2F2 in Myc-driven tumors
Source: Oncotarget. 2015 Oct 13;6(35):38210–24. doi: 10.18632/oncotarget.5690 (PMC4741994; doi:10.18632/oncotarget.5690)
Supplement: Supplementary file 3 [file oncotarget-06-38210-s003.xlsx]

## Sheet: ChIPE2F_28hazardratio
Genes	Hazard Ratio	Fold change([2KO] vs [LM])	Regulation([2KO] vs [LM])	Fold change([2KO] vs [Myc])	Regulation([2KO] vs [Myc])	Fold change([LM] vs [Myc])	Regulation([LM] vs [Myc])	Gene Title	Entrez Gene	GO(Avadis)
ACE2	25.7915	1.82219	down	1.00863	down	1.8066	up	angiotensin I converting enzyme (peptidyl-dipeptidase A) 2	70008	GO:0003051|GO:0003081|GO:0006508|GO:0032800|GO:0046813|GO:0005576|GO:0005615|GO:0005886|GO:0009986|GO:0016020|GO:0016021|GO:0001618|GO:0001948|GO:0004180|GO:0004180|GO:0008233|GO:0008237|GO:0008241|GO:0008270|GO:0016787|GO:0031404|GO:0046872
BMP1	9.46605	1.35237	up	1.51322	down	2.04644	down	bone morphogenetic protein 1	12153	GO:0001503|GO:0006508|GO:0007275|GO:0030154|GO:0051216|GO:0005615|GO:0004222|GO:0004222|GO:0005125|GO:0005509|GO:0008083|GO:0008233|GO:0008237|GO:0008270|GO:0016787|GO:0046872
CHIA	0.0559138	4.82949	down	1.05067	up	5.07421	up	chitinase, acidic	81600	GO:0000272|GO:0005975|GO:0006030|GO:0006032|GO:0008152|GO:0005576|GO:0003824|GO:0004553|GO:0004568|GO:0004568|GO:0008061|GO:0016787|GO:0016798|GO:0043169
CHN2	10.8	1.65512	up	1.49462	down	2.47377	down	chimerin (chimaerin) 2	69993	GO:0007165|GO:0007242|GO:0005622|GO:0016020|GO:0019717|GO:0005096|GO:0005096|GO:0005515|GO:0008270|GO:0019992|GO:0046872
ELN	66.9878	4.79433	down	1.03618	down	4.62694	up	elastin	13717	GO:0007519|GO:0030198|GO:0030833|GO:0043149|GO:0005576|GO:0005578|GO:0005201|GO:0005515|GO:0050840
ENPEP	14.1966	7.31645	down	1.07225	up	7.84503	up	glutamyl aminopeptidase	13809	GO:0001525|GO:0006508|GO:0008283|GO:0008283|GO:0016477|GO:0016477|GO:0005886|GO:0005903|GO:0009897|GO:0016020|GO:0016021|GO:0016324|GO:0031410|GO:0045177|GO:0004177|GO:0005509|GO:0008233|GO:0008233|GO:0008237|GO:0008270|GO:0016787|GO:0046872
HP	11.006	1.27972	down	1.23082	up	1.5751	up	haptoglobin	15439	GO:0006508|GO:0005576|GO:0003824|GO:0004252|GO:0030492
IDUA	0.056458	1.55151	up	1.31511	down	2.0404	down	predicted gene, 100042616	100042616
ITIH4	0.0235354	5.92332	down	1.18181	down	5.01209	up	inter alpha-trypsin inhibitor, heavy chain 4	16427	GO:0030212|GO:0005737|GO:0005886|GO:0004867|GO:0005509|GO:0005540
KLK1	0.0525072	2.93364	down	3.14705	down	1.07275	down	kallikrein related-peptidase 6	19144	GO:0006508|GO:0005576|GO:0005737|GO:0003824|GO:0004252|GO:0005515|GO:0008233
MMP16	44.6116	1.5646	up	1.4127	down	2.21032	down	matrix metallopeptidase 16	17389	GO:0006508|GO:0008152|GO:0030574|GO:0005578|GO:0005886|GO:0016020|GO:0016021|GO:0004222|GO:0005509|GO:0008233|GO:0008237|GO:0008270|GO:0016787|GO:0046872
MUC4	0.0171698	1.93339	down	1.12517	up	2.1754	up	mucin 4	140474	GO:0007155|GO:0007160|GO:0005576|GO:0016020|GO:0016021|GO:0005515
MYH2	0.026786	4.4779	up	1.03917	down	4.65329	down	myosin, heavy polypeptide 1, skeletal muscle, adult	17879	GO:0001778|GO:0006941|GO:0014823|GO:0005737|GO:0005794|GO:0005826|GO:0005859|GO:0005863|GO:0016459|GO:0000166|GO:0003774|GO:0003779|GO:0005515|GO:0005516|GO:0005524|GO:0051015
NAALAD2	57.9034	1.67664	up	1.20352	down	2.01787	down	N-acetylated alpha-linked acidic dipeptidase 2	72560	GO:0006508|GO:0042135|GO:0016020|GO:0016021|GO:0003824|GO:0004180|GO:0008233|GO:0008233|GO:0008237|GO:0008270|GO:0016787|GO:0016805|GO:0046872
NOV	24.8328	4.35446	up	1.00058	up	4.35192	down	nephroblastoma overexpressed gene	18133	GO:0001558|GO:0005576|GO:0005520|GO:0008083
NRP1	0.0458311	2.12255	down	1.28506	down	1.65171	up	neuropilin 1	18186	GO:0001525|GO:0001525|GO:0001569|GO:0007155|GO:0007275|GO:0007399|GO:0007411|GO:0007413|GO:0007507|GO:0016358|GO:0016477|GO:0030154|GO:0030517|GO:0048010|GO:0048843|GO:0005783|GO:0005886|GO:0016020|GO:0016021|GO:0030424|GO:0004872|GO:0005021|GO:0005515|GO:0005515|GO:0017154|GO:0017154|GO:0042802
PCDH21	0.0507062	3.08542	down	1.06633	up	3.29009	up	protocadherin 21	170677	GO:0007155|GO:0007156|GO:0007601|GO:0009987|GO:0045494|GO:0050896|GO:0005887|GO:0016020|GO:0016021|GO:0004872|GO:0005509|GO:0005515
PRX	0.00133533	1.98967	down	1.02906	up	2.04749	up	periaxin	19153	GO:0005634|GO:0005634|GO:0005737|GO:0005737|GO:0005886|GO:0005886|GO:0016020|GO:0005515|GO:0005515
PTGIS	0.00498857	2.70995	down	1.02682	up	2.78262	up	prostaglandin I2 (prostacyclin) synthase	19223	GO:0001516|GO:0006633|GO:0008610|GO:0005783|GO:0005789|GO:0016020|GO:0016021|GO:0004497|GO:0005506|GO:0008116|GO:0009055|GO:0016853|GO:0020037|GO:0046872
PTPRD	111.818	2.70655	down	1.04592	up	2.83082	up	protein tyrosine phosphatase, receptor type, D	19266	GO:0006470|GO:0016311|GO:0016020|GO:0016021|GO:0004721|GO:0004725|GO:0004872|GO:0016787|GO:0016791
RASGRF1	0.0056247	5.26764	down	1.09596	up	5.77311	up	RAS protein-specific guanine nucleotide-releasing factor 1	19417	GO:0007242|GO:0007264|GO:0008283|GO:0031175|GO:0032320|GO:0032863|GO:0035020|GO:0035023|GO:0046578|GO:0048168|GO:0051056|GO:0005622|GO:0005829|GO:0030426|GO:0005085|GO:0005089|GO:0005515|GO:0035254
SCEL	713.183	5.37572	down	1.08351	down	4.9614	up	sciellin	64929	GO:0008544|GO:0009790|GO:0030216|GO:0005737|GO:0005737|GO:0005737|GO:0016020|GO:0005515|GO:0008270|GO:0046872
SCIN	11.2562	1.82133	up	1.36174	down	2.48017	down	scinderin	20259	GO:0051016|GO:0005737|GO:0005856|GO:0003779|GO:0005509
SNCA	0.0201996	2.68545	down	1.04869	up	2.8162	up	synuclein, alpha	20617	GO:0001774|GO:0001956|GO:0001963|GO:0006631|GO:0006638|GO:0006644|GO:0007006|GO:0008344|GO:0014048|GO:0014059|GO:0014059|GO:0016044|GO:0034599|GO:0040012|GO:0042416|GO:0042417|GO:0042493|GO:0042775|GO:0043030|GO:0043523|GO:0043524|GO:0046928|GO:0046928|GO:0048168|GO:0048169|GO:0048489|GO:0050806|GO:0050812|GO:0050812|GO:0060079|GO:0060291|GO:0005737|GO:0005737|GO:0005829|GO:0005829|GO:0005856|GO:…
TACSTD2	0.0220524	2.25663	down	1.06379	down	2.12131	up	tumor-associated calcium signal transducer 2	56753	GO:0005886
TNNC2	0.0975143	3.4756	up	1.09104	down	3.79202	down	troponin C2, fast	21925	GO:0003009|GO:0005861|GO:0003779|GO:0005509
TTID	0.00826629	1.60109	up	1.01992	down	1.63297	down	myotilin	58916	GO:0005737|GO:0005856|GO:0005886|GO:0016020|GO:0003779|GO:0005515|GO:0005515|GO:0005515
