# Supplementary material for: Increased metastasis with loss of E2F2 in Myc-driven tumors
Source: Oncotarget. 2015 Oct 13;6(35):38210–24. doi: 10.18632/oncotarget.5690 (PMC4741994; doi:10.18632/oncotarget.5690)
Supplement: Supplementary file 4 [file oncotarget-06-38210-s004.xlsx]

## Sheet: ChIPE2F_21transcription
Genes	Sequence	Fold change([2KO] vs [LM])	Regulation([2KO] vs [LM])	Fold change([2KO] vs [Myc])	Regulation([2KO] vs [Myc])	Fold change([LM] vs [Myc])	Regulation([LM] vs [Myc])	Transfac DB	SwissRegulon DB	E2F1	E2F2	E2F3	E2F4	E2F6	Gene Title	Entrez Gene	GO(Avadis)
BF	N/A	1.85487	down	1.20963	up	2.2437	up	Y	N	N	N	N	N	N	complement factor B	14962	GO:0006508|GO:0006952|GO:0006955|GO:0006956|GO:0006957|GO:0006957|GO:0006957|GO:0006986|GO:0007584|GO:0008283|GO:0045087|GO:0005576|GO:0005829|GO:0043234|GO:0003824|GO:0004252|GO:0005515|GO:0008233|GO:0008236|GO:0016787|GO:0051059
CDH2	N/A	1.4853	up	1.66428	down	2.47197	down	Y	N	N	N	N	N	N	cadherin 2 /// similar to N-cadherin	100044363 /// 12558	GO:0007155|GO:0007155|GO:0007156|GO:0007156|GO:0007157|GO:0007416|GO:0016339|GO:0016477|GO:0048514|GO:0005886|GO:0005912|GO:0016020|GO:0016021|GO:0030027|GO:0045202|GO:0005509|GO:0005515|GO:0005515|GO:0019903|GO:0042153
COL18A1	N/A	1.22587	up	1.65831	down	2.03287	down	Y	N	Y	N	N	N	N	collagen, type XVIII, alpha 1	12822	GO:0001525|GO:0001525|GO:0001886|GO:0007155|GO:0008284|GO:0030198|GO:0030335|GO:0043065|GO:0005576|GO:0005578|GO:0005604|GO:0031012|GO:0005198|GO:0005201|GO:0005488|GO:0005515|GO:0008270|GO:0046872
COL5A1	N/A	1.96263	up	1.26525	down	2.48322	down	Y	N	N	N	N	N	N	collagen, type V, alpha 1	12831	GO:0001568|GO:0003007|GO:0007155|GO:0030199|GO:0030199|GO:0043588|GO:0051128|GO:0005576|GO:0005578|GO:0005581|GO:0005581|GO:0005581|GO:0005604|GO:0031012|GO:0005198|GO:0005201|GO:0005201|GO:0005515|GO:0008201|GO:0048407
COL9A2	N/A	1.56371	up	1.57492	down	2.46271	down	Y	N	N	N	N	N	N	collagen, type IX, alpha 2	12840	GO:0005576|GO:0005578
CPD	N/A	1.73468	up	1.25186	down	2.17158	down	Y	N	N	N	N	Y	Y	carboxypeptidase D	12874	GO:0006508|GO:0005634|GO:0016020|GO:0016021|GO:0004180|GO:0004181|GO:0004185|GO:0008233|GO:0008237|GO:0008270|GO:0016787|GO:0046872
DKFZP586A0522	N/A	3.35749	down	1.02734	down	3.26813	up	Y	N	N	N	N	Y	N	HIG1 domain family, member 1C /// methyltransferase like 7A2	380975 /// 393082	GO:0008152|GO:0016020|GO:0016021|GO:0008168|GO:0016740
FGFR1	N/A	1.5186	up	1.55102	down	2.35537	down	Y	N	N	N	N	N	N	fibroblast growth factor receptor 1	14182	GO:0001525|GO:0001657|GO:0001701|GO:0001759|GO:0002053|GO:0002062|GO:0006468|GO:0007420|GO:0007435|GO:0008284|GO:0008543|GO:0030324|GO:0030324|GO:0030326|GO:0030901|GO:0030901|GO:0031175|GO:0042127|GO:0042127|GO:0042472|GO:0043066|GO:0048469|GO:0048514|GO:0048699|GO:0048754|GO:0048762|GO:0060045|GO:0016020|GO:0016021|GO:0000166|GO:0004672|GO:0004713|GO:0004714|GO:0004872|GO:0005007|GO:0005524|GO:…
FLT1	N/A	2.91105	down	1.24085	down	2.34601	up	Y	N	N/A	N/A	N/A	N/A	N/A	FMS-like tyrosine kinase 1	14254	GO:0001525|GO:0001525|GO:0001569|GO:0006468|GO:0007169|GO:0007275|GO:0016477|GO:0030154|GO:0048010|GO:0048010|GO:0016020|GO:0016021|GO:0000166|GO:0004672|GO:0004713|GO:0004714|GO:0004872|GO:0005021|GO:0005021|GO:0005515|GO:0005524|GO:0016301|GO:0016740|GO:0042802
FN1	GCGGGAAA	1.57983	down	1.72859	down	1.09416	down	Y	Y	N	N	N	N	N	fibronectin 1	14268	GO:0006953|GO:0007044|GO:0007155|GO:0007155|GO:0007160|GO:0007169|GO:0008152|GO:0008360|GO:0042060|GO:0005576|GO:0005578|GO:0005578|GO:0005578|GO:0005604|GO:0016324|GO:0031012|GO:0005515|GO:0005515|GO:0008201|GO:0016491|GO:0016504
ICAM1	N/A	3.03228	down	1.02119	up	3.09654	up	Y	N	Y	N	Y	N	N	intercellular adhesion molecule 1	15894	GO:0002457|GO:0007155|GO:0007155|GO:0007159|GO:0007159|GO:0016337|GO:0022614|GO:0030155|GO:0033627|GO:0050900|GO:0001772|GO:0005615|GO:0005634|GO:0009897|GO:0016020|GO:0016021|GO:0005515
MMP23B	N/A	1.60589	up	1.21588	down	1.95257	down	Y	N	N/A	N/A	N/A	N/A	N/A	matrix metallopeptidase 23	26561	GO:0000003|GO:0006508|GO:0006508|GO:0005578|GO:0005737|GO:0016020|GO:0016021|GO:0004222|GO:0004222|GO:0008233|GO:0008237|GO:0008270|GO:0016787|GO:0046872
MX1	N/A	2.02564	down	1.36401	up	2.76299	up	Y	N	N	N	N	N	N	myxovirus (influenza virus) resistance 2	17858	GO:0009615|GO:0009615|GO:0045087|GO:0005737|GO:0005737|GO:0000166|GO:0003924|GO:0003924|GO:0005525|GO:0005525
OAS2	N/A	2.50747	down	1.79095	up	4.49074	up	Y	N	N	N	N	N	N	2'-5' oligoadenylate synthetase 2	246728	GO:0006401|GO:0006955|GO:0001730|GO:0003723|GO:0005524|GO:0016740|GO:0016779
OAS3	N/A	1.86819	down	1.41962	up	2.65212	up	Y	N	Y	Y	Y	N	N	2'-5' oligoadenylate synthetase 3	246727	GO:0006955|GO:0003723|GO:0005524|GO:0016740|GO:0016779
PAX6	GCGGGAAA	2.12767	up	1.18159	up	1.80068	down	Y	Y	N/A	N/A	N/A	N/A	N/A	paired box gene 6	18508	GO:0001709|GO:0001764|GO:0002052|GO:0006350|GO:0006355|GO:0006355|GO:0007275|GO:0007409|GO:0007411|GO:0007420|GO:0007435|GO:0008285|GO:0009950|GO:0009952|GO:0009952|GO:0009953|GO:0010468|GO:0021543|GO:0021797|GO:0021798|GO:0021902|GO:0021905|GO:0021983|GO:0030154|GO:0030154|GO:0030216|GO:0030334|GO:0030858|GO:0030900|GO:0033365|GO:0042462|GO:0043010|GO:0043010|GO:0045165|GO:0045165|GO:0045449|GO:…
PLSCR1	N/A	1.74108	down	1.21017	up	2.107	up	Y	N	N	Y	N	Y	N	phospholipid scramblase 1	22038	GO:0009615|GO:0030099|GO:0016020|GO:0016021|GO:0005509|GO:0017124
PRELP	N/A	2.14479	down	1.03448	up	2.21875	up	Y	N	N	N	Y	N	N	proline arginine-rich end leucine-rich repeat	116847	GO:0007569|GO:0005576|GO:0005578|GO:0005515
SP110	N/A	1.01866	up	2.27883	up	2.23708	up	Y	N	N/A	N/A	N/A	N/A	N/A	RIKEN cDNA C130026I21 gene /// similar to C130026I21Rik protein	100041885 /// 620078	GO:0005634|GO:0003677|GO:0005488
TACR3	GCGCCAAA	2.32043	up	1.26522	down	2.93585	down	Y	Y	N	N	N	N	N	tachykinin receptor 3	21338	GO:0007165|GO:0007186|GO:0005886|GO:0016020|GO:0016021|GO:0004871|GO:0004872|GO:0004930|GO:0004995
TGFB2	N/A	2.1091	down	1.10714	up	2.33506	up	Y	N	N	N	N	N	N	transforming growth factor, beta 2	21808	GO:0000902|GO:0000902|GO:0001501|GO:0001502|GO:0001568|GO:0001654|GO:0001654|GO:0001666|GO:0001942|GO:0001942|GO:0001974|GO:0006917|GO:0006924|GO:0007411|GO:0007507|GO:0007507|GO:0008219|GO:0008219|GO:0008283|GO:0008284|GO:0008284|GO:0008285|GO:0010002|GO:0016049|GO:0030097|GO:0030198|GO:0030307|GO:0030307|GO:0030593|GO:0031069|GO:0032909|GO:0040007|GO:0042060|GO:0042416|GO:0042637|GO:0042981|GO:…
