# Supplementary material for: Increased metastasis with loss of E2F2 in Myc-driven tumors
Source: Oncotarget. 2015 Oct 13;6(35):38210–24. doi: 10.18632/oncotarget.5690 (PMC4741994; doi:10.18632/oncotarget.5690)
Supplement: Supplementary file 5 [file oncotarget-06-38210-s005.xlsx]

## Sheet: Sheet1
Sample ID	Cluster label	Genotype	Tissue source		Strain
3898-1	EMT	E2F1-/-	Primary tumor		E2F1 KO
4140-1	EMT	E2F3+/-	Primary tumor		E2F3 HET
4140-4	EMT	E2F3+/-	Primary tumor		E2F3 HET
3885-1	EMT	Myc	Primary tumor		Wild-type
4033-1	EMT	Myc	Primary tumor		Wild-type
3587-1	EMT/Squamous	E2F1-/-	Primary tumor		E2F1 KO
3895-2	EMT/Squamous	E2F1-/-	Primary tumor		E2F1 KO
3975-1	EMT/Squamous	E2F1-/-	Primary tumor		E2F1 KO
3976-1	EMT/Squamous	E2F1-/-	Primary tumor		E2F1 KO
3978-1	EMT/Squamous	E2F1-/-	Primary tumor		E2F1 KO
3979-2	EMT/Squamous	E2F1-/-	Primary tumor		E2F1 KO
4124-1	EMT/Squamous	E2F2-/-	Primary tumor		E2F2 KO
4332-1	EMT/Squamous	E2F2-/-	Primary tumor		E2F2 KO
4031-2	EMT/Squamous	E2F3+/-	Primary tumor		E2F3 HET
4032-1	EMT/Squamous	E2F3+/-	Primary tumor		E2F3 HET
4040-1	EMT/Squamous	E2F3+/-	Primary tumor		E2F3 HET
4194-1	EMT/Squamous	E2F3+/-	Primary tumor		E2F3 HET
3275-1	EMT/Squamous	Myc	Primary tumor		Wild-type
3550-1	EMT/Squamous	Myc	Primary tumor		Wild-type
3871-1	EMT/Squamous	Myc	Primary tumor		Wild-type
3880-2	EMT/Squamous	Myc	Primary tumor		Wild-type
3881-1	EMT/Squamous	Myc	Primary tumor		Wild-type
3883-2	EMT/Squamous	Myc	Primary tumor		Wild-type
4128LM	Lung metastasis	E2F2-/-	Metastasis		E2F2 KO
4332LM	Lung metastasis	E2F2-/-	Metastasis		E2F2 KO
4010LM	Lung metastasis	E2F2-/-	Metastasis		E2F2 KO
4421LM1	Lung metastasis	E2F3+/-	Metastasis		E2F3 HET
4421LM2	Lung metastasis	E2F3+/-	Metastasis		E2F3 HET
4421-LM3	Lung metastasis	E2F3+/-	Metastasis		E2F3 HET
3586-1	Microacinar	E2F1-/-	Primary tumor		E2F1 KO
3589-1	Microacinar	E2F1-/-	Primary tumor		E2F1 KO
3765-1	Microacinar	E2F1-/-	Primary tumor		E2F1 KO
3886-1	Microacinar	E2F1-/-	Primary tumor		E2F1 KO
3976-3	Microacinar	E2F1-/-	Primary tumor		E2F1 KO
3985-2	Microacinar	E2F1-/-	Primary tumor		E2F1 KO
3987-1	Microacinar	E2F1-/-	Primary tumor		E2F1 KO
3497-1	Microacinar	E2F2-/-	Primary tumor		E2F2 KO
3500-1	Microacinar	E2F2-/-	Primary tumor		E2F2 KO
3560-3	Microacinar	E2F2-/-	Primary tumor		E2F2 KO
3560-4	Microacinar	E2F2-/-	Primary tumor		E2F2 KO
4010-4	Microacinar	E2F2-/-	Primary tumor		E2F2 KO
4013-1	Microacinar	E2F2-/-	Primary tumor		E2F2 KO
4015-1	Microacinar	E2F2-/-	Primary tumor		E2F2 KO
4128-1	Microacinar	E2F2-/-	Primary tumor		E2F2 KO
3471-1	Microacinar	E2F3+/-	Primary tumor		E2F3 HET
3702-1	Microacinar	E2F3+/-	Primary tumor		E2F3 HET
3702-2	Microacinar	E2F3+/-	Primary tumor		E2F3 HET
4031-1	Microacinar	E2F3+/-	Primary tumor		E2F3 HET
4472-3	Microacinar	E2F3+/-	Primary tumor		E2F3 HET
3551-1	Microacinar	Myc	Primary tumor		Wild-type
3879-1	Microacinar	Myc	Primary tumor		Wild-type
3883-1	Microacinar	Myc	Primary tumor		Wild-type
3765-2	Papillary	E2F1-/-	Primary tumor		E2F1 KO
3886-2	Papillary	E2F1-/-	Primary tumor		E2F1 KO
3896-1	Papillary	E2F1-/-	Primary tumor		E2F1 KO
3979-1	Papillary	E2F1-/-	Primary tumor		E2F1 KO
4117-1	Papillary	E2F1-/-	Primary tumor		E2F1 KO
4121-1	Papillary	E2F1-/-	Primary tumor		E2F1 KO
3491-1	Papillary	E2F2-/-	Primary tumor		E2F2 KO
3491-2	Papillary	E2F2-/-	Primary tumor		E2F2 KO
3497-3	Papillary	E2F2-/-	Primary tumor		E2F2 KO
3560-2	Papillary	E2F2-/-	Primary tumor		E2F2 KO
4010-1	Papillary	E2F2-/-	Primary tumor		E2F2 KO
4010-2	Papillary	E2F2-/-	Primary tumor		E2F2 KO
4010-3	Papillary	E2F2-/-	Primary tumor		E2F2 KO
4013-2	Papillary	E2F2-/-	Primary tumor		E2F2 KO
4013-3	Papillary	E2F2-/-	Primary tumor		E2F2 KO
4321-1	Papillary	E2F2-/-	Primary tumor		E2F2 KO
4031-3	Papillary	E2F3+/-	Primary tumor		E2F3 HET
4040-2	Papillary	E2F3+/-	Primary tumor		E2F3 HET
4041-1	Papillary	E2F3+/-	Primary tumor		E2F3 HET
4041-4	Papillary	E2F3+/-	Primary tumor		E2F3 HET
4140-3	Papillary	E2F3+/-	Primary tumor		E2F3 HET
4194-2	Papillary	E2F3+/-	Primary tumor		E2F3 HET
4421-1	Papillary	E2F3+/-	Primary tumor		E2F3 HET
4472-1	Papillary	E2F3+/-	Primary tumor		E2F3 HET
4472-2	Papillary	E2F3+/-	Primary tumor		E2F3 HET
3274-2	Papillary	Myc	Primary tumor		Wild-type
3449-1	Papillary	Myc	Primary tumor		Wild-type
3451-1	Papillary	Myc	Primary tumor		Wild-type
3872-1	Papillary	Myc	Primary tumor		Wild-type
3880-1	Papillary	Myc	Primary tumor		Wild-type
3880-3	Papillary	Myc	Primary tumor		Wild-type
3894-2	Papillary	Myc	Primary tumor		Wild-type
4112-1	Papillary	Myc	Primary tumor		Wild-type
4112-2	Papillary	Myc	Primary tumor		Wild-type
