# Supplementary material for: Increased metastasis with loss of E2F2 in Myc-driven tumors
Source: Oncotarget. 2015 Oct 13;6(35):38210–24. doi: 10.18632/oncotarget.5690 (PMC4741994; doi:10.18632/oncotarget.5690)
Supplement: Supplementary file 6 [file oncotarget-06-38210-s006.xlsx]

## Sheet: Sheet1
Probes	Cluster	Samples	GSE	Alt. ID	Pam50type	Age	ER	PR	Her2	p53	Node	Size	Grade	TRFS	ERFS	TDMFS	EDMFS	TOS	EOS
GSM119947	4	Breast	4922	A NUH.BT042	Her2								2
GSM119948	6	Breast		A NUH.BT046	LumA								2
GSM119949	5	Breast		A NUH.BT047	LumA								2
GSM119950	B	Breast		A NUH.BT049	Claudin								2
GSM119951	B	Breast		A NUH.BT054	LumB								2
GSM119952	B	Breast		A NUH.BT055	LumA								2
GSM119953	4	Breast		A NUH.BT058	Basal								2
GSM119954	B	Breast		A NUH.BT061	LumA								2
GSM119955	6	Breast		A NUH.BT067	LumB								2
GSM119956	5	Breast		A NUH.BT068	LumA								2
GSM119957	4	Breast		A NUH.BT070	LumB								2
GSM119958	B	Breast		A NUH.BT074	LumA								2
GSM119959	5	Breast		A NUH.BT078	Claudin								2
GSM119960	B	Breast		A NUH.BT083	LumB								2
GSM119961	3	Breast		A NUH.BT085	Her2								2
GSM119962	B	Breast		A NUH.BT086	LumA								2
GSM119963	B	Breast		A NUH.BT087	Claudin								2
GSM119964	B	Breast		A NUH.BT088	LumB								2
GSM119965	3	Breast		A NUH.BT090	LumA								2
GSM119966	3	Breast		A NUH.BT093	LumA								2
GSM119967	4	Breast		A NUH.BT094	LumA								2
GSM119968	B	Breast		A NUH.BT095	Her2								2
GSM119969	5	Breast		A NUH.BT096	Claudin								2
GSM119970	5	Breast		A NUH.BT097	Basal								2
GSM119971	4	Breast		A NUH.BT103	LumA								2
GSM119972	4	Breast		A NUH.BT104	LumA								2
GSM119973	A	Breast		A NUH.BT108	LumA								2
GSM119974	6	Breast		A NUH.BT111	LumB								2
GSM119975	6	Breast		A NUH.BT113	LumA								2
GSM119976	5	Breast		A NUH.BT114	Normal								2
GSM119977	5	Breast		A NUH.BT119	LumA								2
BT-474	4	Cell line	E-TABM-157		Her2
AU-565	4	Cell line			Her2
HCC-1143	4	Cell line			Basal
HCC-1569	4	Cell line			Basal
HCC-1954	4	Cell line			Her2
HCC-202	4	Cell line			LumB
HCC-3153	4	Cell line			Basal
HCC-1428	4	Cell line			LumB
HCC-2157	4	Cell line			Basal
MCF-7	4	Cell line			LumB
HCC-70	4	Cell line			Basal
HCC1007	4	Cell line			Her2
HCC-2185	4	Cell line			Her2
HCC-1937	4	Cell line			Basal
MDA-MB-157	4	Cell line			Claudin
MDA-MB-134-VI	A	Cell line			LumB
HS-578T	4	Cell line			Claudin
MDA-MB-175-VII	4	Cell line			Her2
HCC-38	4	Cell line			Basal
MDA-MB-415	4	Cell line			LumB
MDA-MB-435	4	Cell line			Claudin
MDA-MB-436	4	Cell line			Claudin
ZR-75-30	4	Cell line			Her2
ZR-75-1	4	Cell line			Her2
T47D	4	Cell line			LumB
SUM-44PE	4	Cell line			LumB
SUM-52PE	4	Cell line			LumB
SUM-149PT	4	Cell line			Basal
HCC-1187	4	Cell line			Basal
SUM-159PT	4	Cell line			Claudin
SUM-185PE	4	Cell line			LumB
SUM-190PT	4	Cell line			Her2
SUM-1315-MO2	4	Cell line			Claudin
CAMA-1	4	Cell line			LumB
BT-549	4	Cell line			Claudin
HCC-1500	4	Cell line			Basal
SK-BR-3	4	Cell line			Her2
MDA-MB-453	4	Cell line			LumB
HBL-100	4	Cell line			Claudin
MCF-12A	4	Cell line			Basal
600-MPE	4	Cell line			Her2
SUM-225	4	Cell line			Her2
MDA-MB-361	4	Cell line			Her2
LY-2	4	Cell line			LumB
UACC812	4	Cell line			Her2
MDA-MB-231	4	Cell line			Claudin
ZR-75-B	4	Cell line			LumB
BT-20	4	Cell line			Basal
MDA-MB-468	4	Cell line			Basal
BT-483	4	Cell line			LumB
CC-MCF-10A	4	Cell line			Basal
GSM282373	4	Breast	11121		Her2						0	1.8	2			2760	1
GSM282374	A	Breast			LumA						0	2.5	3			2130	0
GSM282375	5	Breast			LumA						0	1.5	3			1740	1
GSM282376	6	Breast			Claudin						0	1.2	2			2040	0
GSM282377	6	Breast			LumB						0	2.4	2			3090	0
GSM282378	6	Breast			LumA						0	1.8	2			2790	0
GSM282379	B	Breast			LumB						0	1.4	2			3330	0
GSM282380	1	Breast			LumB						0	1.3	3			2550	0
GSM282381	A	Breast			LumA						0	0.8	2			2940	0
GSM282382	5	Breast			LumA						0	1.6	1			2430	0
GSM282383	5	Breast			LumA						0	1.4	2			2370	0
GSM282384	6	Breast			LumA						0	1.8	2			2400	0
GSM282385	2	Breast			Basal						0	2.2	2			2670	0
GSM282386	A	Breast			LumA						0	2.3	2			2520	0
GSM282387	6	Breast			LumA						0	2.3	2			420	0
GSM282388	5	Breast			LumA						0	1.8	3			2640	0
GSM282389	5	Breast			LumA						0	1	2			2400	0
GSM282390	5	Breast			LumA						0	0.9	2			2070	0
GSM282391	6	Breast			LumA						0	4.4	2			2790	0
GSM282392	3	Breast			Her2						0	1.8	2			2640	0
GSM282393	6	Breast			Normal						0	1.2	1			2880	0
GSM282394	6	Breast			LumB						0	1.6	2			2340	1
GSM282395	A	Breast			LumA						0	1.8	2			2370	0
GSM282396	4	Breast			Her2						0	1.3	2			780	1
GSM282397	A	Breast			LumA						0	1.1	2			2460	0
GSM282398	2	Breast			Basal						0	3.5	3			450	1
GSM282399	A	Breast			LumB						0	1.6	2			2160	0
GSM282400	1	Breast			LumA						0	2.2	3			2670	0
GSM282401	6	Breast			Normal						0	2.2	1			2340	0
GSM282402	5	Breast			LumA						0	1.5	1			2070	0
GSM282403	A	Breast			LumA						0	1.6	2			570	0
GSM282404	6	Breast			LumA						0	2.5	2			2190	0
GSM282405	6	Breast			LumA						0	1.5	2			1920	0
GSM282406	5	Breast			LumA						0	2.2	3			2550	0
GSM282407	6	Breast			LumA						0	1.5	2			2130	0
GSM282408	6	Breast			LumB						0	5.5	2			2250	1
GSM282409	3	Breast			Her2						0	0.1	2			2850	0
GSM282410	4	Breast			Her2						0	2.8	3			1110	1
GSM282411	5	Breast			LumA						0	1.2	1			2850	0
GSM282412	5	Breast			LumA						0	1.7	2			3330	1
GSM282413	2	Breast			Basal						0	1.7	3			510	1
GSM282414	A	Breast			LumA						0	1.2	2			2070	0
GSM282415	5	Breast			LumB						0	1.9	2			2370	0
GSM282416	6	Breast			LumA						0	1.3	2			2730	0
GSM282417	6	Breast			LumA						0	1.6	2			2160	0
GSM282418	B	Breast			LumA						0	0.3	3			1050	1
GSM282419	A	Breast			LumA						0	0.8	2			2220	0
GSM282420	5	Breast			Normal						0	1.1	2			3930	0
GSM282421	6	Breast			LumA						0	2.2	1			3570	0
GSM282422	5	Breast			LumA						0	1.4	2			3930	0
GSM282423	5	Breast			Claudin						0	4	2			1980	0
GSM282424	A	Breast			LumA						0	2.2	2			2730	0
GSM282425	5	Breast			LumA						0	1.6	2			2940	0
GSM282426	B	Breast			LumA						0	2.5	2			1200	1
GSM282427	2	Breast			Basal						0	2	3			3600	0
GSM282428	4	Breast			LumB						0	1.8	2			2370	0
GSM282429	B	Breast			LumA						0	1.8	3			3660	0
GSM282430	4	Breast			Her2						0	4	2			3570	0
GSM282431	6	Breast			LumA						0	1.8	2			1320	1
GSM282432	5	Breast			LumA						0	1.6	2			3390	0
GSM282433	6	Breast			LumA						0	2.2	2			3510	0
GSM282434	1	Breast			LumA						0	2.5	2			1980	0
GSM282435	2	Breast			Basal						0	4	3			3450	0
GSM282436	B	Breast			Her2						0	2.4	2			1920	0
GSM282437	1	Breast			LumA						0	1.4	2			3540	0
GSM282438	1	Breast			Claudin						0	1.3	2			2790	0
GSM282439	6	Breast			LumA						0	2.7	2			2970	0
GSM282440	2	Breast			Basal						0	2.2	3			3180	0
GSM282441	A	Breast			LumB						0	1.3	2			2580	0
GSM282442	A	Breast			LumA						0	4	2			1530	0
GSM282443	A	Breast			LumA						0	2.4	1			3660	0
GSM282444	6	Breast			LumA						0	2.2	2			3840	0
GSM282445	5	Breast			LumA						0	1.1	1			3720	0
GSM282446	2	Breast			Basal						0	1.7	2			3420	0
GSM282447	1	Breast			LumA						0	1.5	2			3390	0
GSM282448	3	Breast			Her2						0	0.5	3			3660	0
GSM282449	A	Breast			LumA						0	0.9	2			3720	0
GSM282450	B	Breast			LumB						0	3.4	2			3450	0
GSM282451	6	Breast			LumA						0	2	2			1350	0
GSM282452	A	Breast			LumA						0	2	2			2100	0
GSM282453	3	Breast			LumA						0	0.1	2			4230	0
GSM282454	2	Breast			Basal						0	1	3			240	1
GSM282455	6	Breast			LumA						0	0.2	1			4380	0
GSM282456	5	Breast			Claudin						0	1.8	2			3930	0
GSM282457	3	Breast			Her2						0	1.8	3			4440	0
GSM282458	6	Breast			LumA						0	3	1			3990	0
GSM282459	5	Breast			LumA						0	3.5	1			4770	0
GSM282460	5	Breast			LumA						0	1	2			4470	1
GSM282461	4	Breast			Her2						0	1.5	3			900	1
GSM282462	6	Breast			LumA						0	2	2			5550	0
GSM282463	A	Breast			LumA						0	1.7	1			1470	0
GSM282464	2	Breast			Basal						0	5	3			5970	0
GSM282465	2	Breast			Claudin						0	3.5	3			2700	0
GSM282466	5	Breast			Her2						0	1.5	1			5430	0
GSM282467	6	Breast			Normal						0	1	2			5700	0
GSM282468	1	Breast			LumA						0	1.5	2			3660	1
GSM282469	6	Breast			LumA						0	1	2			4560	0
GSM282470	6	Breast			Normal						0	3.5	2			510	1
GSM282471	2	Breast			Basal						0	3.5	3			690	1
GSM282472	B	Breast			LumB						0	2.2	2			4530	0
GSM282473	A	Breast			Her2						0	3.3	2			4800	0
GSM282474	2	Breast			Basal						0	4	3			4290	0
GSM282475	1	Breast			Her2						0	1.5	2			4380	0
GSM282476	A	Breast			LumA						0	2.3	2			3900	0
GSM282477	3	Breast			Her2						0	3	2			4170	0
GSM282478	3	Breast			Normal						0	2.5	2			450	1
GSM282479	4	Breast			LumB						0	5	1			4110	1
GSM282480	B	Breast			LumA						0	2.2	2			6030	0
GSM282481	6	Breast			LumB						0	1.7	2			4740	0
GSM282482	2	Breast			Basal						0	2.9	2			3480	1
GSM282483	1	Breast			Her2						0	4	3			30	0
GSM282484	B	Breast			LumB						0	2.5	3			510	0
GSM282485	A	Breast			LumA						0	1.7	2			1410	0
GSM282486	5	Breast			LumA						0	1.8	2			5100	0
GSM282487	B	Breast			LumA						0	2.1	2			6150	0
GSM282488	A	Breast			LumB						0	3.7	2			480	0
GSM282489	3	Breast			Her2						0	2.5	2			4800	0
GSM282490	6	Breast			LumA						0	2.1	2			2100	0
GSM282491	A	Breast			LumB						0	2.2	2			900	1
GSM282492	6	Breast			LumA						0	2.2	2			3120	1
GSM282493	3	Breast			Her2						0	2.3	2			5730	0
GSM282494	6	Breast			LumA						0	0.1	3			5730	0
GSM282495	B	Breast			LumB						0	3.6	3			7200	0
GSM282496	6	Breast			LumA						0	1.5	2			1950	0
GSM282497	2	Breast			Basal						0	3	3			2790	0
GSM282498	6	Breast			LumA						0	2.2	2			5790	0
GSM282499	4	Breast			LumB						0	2.1	2			5670	0
GSM282500	5	Breast			LumA						0	2.5	2			5760	0
GSM282501	6	Breast			LumA						0	0.1	1			2940	1
GSM282502	1	Breast			LumA						0	2.2	2			6090	0
GSM282503	6	Breast			LumA						0	2	1			5400	0
GSM282504	A	Breast			LumA						0	2.5	2			4890	0
GSM282505	5	Breast			LumA						0	2	1			5310	0
GSM282506	B	Breast			LumA						0	1.6	1			900	0
GSM282507	B	Breast			LumB						0	2	2			1350	0
GSM282508	2	Breast			Basal						0	2.4	2			3900	0
GSM282509	6	Breast			Claudin						0	2	2			2370	0
GSM282510	B	Breast			LumB						0	2.4	2			210	1
GSM282511	2	Breast			Claudin						0	2.3	3			4020	0
GSM282512	5	Breast			LumA						0	1.8	2			990	0
GSM282513	1	Breast			LumA						0	1.7	2			3090	0
GSM282514	6	Breast			LumA						0	0.5	2			4980	0
GSM282515	A	Breast			LumA						0	2.3	2			750	0
GSM282516	6	Breast			LumB						0	0.9	2			3030	0
GSM282517	5	Breast			LumA						0	2.3	1			4200	1
GSM282518	3	Breast			Her2						0	1.7	2			3840	0
GSM282519	A	Breast			LumB						0	2.5	3			3960	0
GSM282520	A	Breast			LumA						0	1.7	2			660	1
GSM282521	5	Breast			Normal						0	3	1			4500	0
GSM282522	B	Breast			LumB						0	2.4	2			1350	1
GSM282523	1	Breast			LumA						0	2.2	1			4650	0
GSM282524	6	Breast			LumA						0	2	2			4290	0
GSM282525	B	Breast			LumB						0	3.5	3			180	1
GSM282526	5	Breast			LumB						0	1.2	2			2310	0
GSM282527	B	Breast			Claudin						0	2.3	3			2460	0
GSM282528	2	Breast			Basal						0	1.7	2			3990	0
GSM282529	6	Breast			LumA						0	1.3	1			2610	0
GSM282530	1	Breast			LumA						0	1.7	2			1230	0
GSM282531	5	Breast			Claudin						0	1.3	2			4440	0
GSM282532	5	Breast			LumA						0	1.6	2			2250	0
GSM282533	6	Breast			LumB						0	6	2			3300	1
GSM282534	1	Breast			Claudin						0	2.4	1			3750	0
GSM282535	5	Breast			Claudin						0	1.5	3			1110	1
GSM282536	5	Breast			LumA						0	0.8	2			5940	0
GSM282537	A	Breast			LumB						0	2.5	2			3990	0
GSM282538	B	Breast			LumB						0	1.7	2			540	1
GSM282539	A	Breast			LumB						0	1.8	2			3510	0
GSM282540	5	Breast			LumA						0	1	1			2820	0
GSM282541	5	Breast			Claudin						0	1.5	1			2910	0
GSM282542	5	Breast			LumA						0	2	2			3780	0
GSM282543	A	Breast			LumA						0	2	2			2160	0
GSM282544	5	Breast			LumA						0	3	2			1680	1
GSM282545	B	Breast			LumB						0	1.5	2			4230	0
GSM282546	5	Breast			LumB						0	2	1			2160	0
GSM282547	5	Breast			Claudin						0	3	1			3360	0
GSM282548	6	Breast			LumA						0	4	2			2790	0
GSM282549	6	Breast			LumA						0	2.5	2			3000	1
GSM282550	5	Breast			LumA						0	2.3	2			2730	0
GSM282551	2	Breast			Basal						0	1.5	2			240	1
GSM282552	1	Breast			LumB						0	3	2			1800	0
GSM282553	1	Breast			Claudin						0	1.6	3			2280	1
GSM282554	B	Breast			LumA						0	2.5	2			30	0
GSM282555	B	Breast			LumB						0	1.8	1			1830	1
GSM282556	B	Breast			LumB						0	2	2			4290	1
GSM282557	4	Breast			LumA						0	1.2	2			2130	1
GSM282558	A	Breast			LumA						0	0.6	2			1950	0
GSM282559	5	Breast			LumA						0	2.2	2			1830	0
GSM282560	6	Breast			LumA						0	1.4	2			1950	0
GSM282561	B	Breast			LumB						0	5.5	2			360	0
GSM282562	6	Breast			LumB						0	1.5	2			1350	0
GSM282563	5	Breast			Claudin						0	1.6	2			1620	0
GSM282564	5	Breast			LumA						0	1.4	1			2280	0
GSM282565	2	Breast			Basal						0	3	3			2340	1
GSM282566	5	Breast			LumA						0	1.8	2			1260	1
GSM282567	A	Breast			LumB						0	2.5	2			420	1
GSM282568	B	Breast			Her2						0	3	2			1380	1
GSM282569	2	Breast			Basal						0	3.6	3			300	1
GSM282570	A	Breast			LumB						0	2.3	2			960	1
GSM282571	5	Breast			Claudin						0	1.1	2			1860	0
GSM282572	6	Breast			LumB						0	2.1	2			90	1
GSM352133	4	Lung	14020	B22-Met (U133A): Lung metastasis	LumB
GSM352134	6	Lung		B34-Met (U133A): Lung metastasis	LumB
GSM352135	6	Lung		B35-Met (U133A): Lung metastasis	LumB
GSM352136	4	Liver		B41-Met (U133A): Liver metastasis	Her2
GSM352137	4	Brain		100184T (U133A): Brain metastasis	LumA
GSM352138	4	Lung		101258T (U133A): Lung metastasis	Basal
GSM352139	4	Liver		101815T (U133A): Liver metastasis	LumB
GSM352140	4	Brain		102962T (U133A): Brain metastasis	LumB
GSM352141	4	Lung		103696T (U133A): Lung metastasis	Claudin
GSM352142	4	Brain		105188T (U133A): Brain metastasis	LumB
GSM352143	6	Lung		10519T (U133A): Lung metastasis	LumB
GSM352144	3	Bone		105880T (U133A): Bone metastasis	LumA
GSM352145	2	Lung		106201T (U133A): Lung metastasis	Basal
GSM352146	4	Liver		106389T (U133A): Liver metastasis	LumB
GSM352147	4	Lung		106570T (U133A): Lung metastasis	Her2
GSM352148	4	Brain		107426T (U133A): Brain metastasis	LumB
GSM352149	4	Bone		107482T (U133A): Bone metastasis	LumA
GSM352150	4	Brain		109506T (U133A): Brain metastasis	Basal
GSM352151	4	Bone		109594T (U133A): Bone metastasis	Her2
GSM352152	4	Brain		109714T (U133A): Brain metastasis	Her2
GSM352153	4	Brain		109734T (U133A): Brain metastasis	Basal
GSM352154	3	Bone		11887T (U133A): Bone metastasis	LumB
GSM352155	3	Bone		12367T (U133A): Bone metastasis	LumB
GSM352156	B	Lung		12740T (U133A): Lung metastasis	Her2
GSM352157	4	Liver		12749T (U133A): Liver metastasis	Her2
GSM352158	4	Lung		14045T (U133A): Lung metastasis	Her2
GSM352159	4	Bone		14891T (U133A): Bone metastasis	Her2
GSM352160	4	Lung		15112T (U133A): Lung metastasis	Basal
GSM352161	4	Lung		1813T (U133A): Lung metastasis	Basal
GSM352162	4	Liver		3032T (U133A): Liver metastasis	Her2
GSM352163	3	Bone		3878T (U133A): Bone metastasis	Her2
GSM352164	4	Lung		4059T (U133A): Lung metastasis	Claudin
GSM352165	4	Lung		5381T (U133A): Lung metastasis	Basal
GSM352166	B	Lung		6565T (U133A): Lung metastasis	LumB
GSM352167	4	Bone		6752T (U133A): Bone metastasis	Claudin
GSM352168	4	Lung		7130T (U133A): Lung metastasis	Basal
GSM36777	6	Breast	2034		LumA		1				0			2370	0
GSM36778	B	PriMet			LumB		1				0			1500	1
GSM36779	A	Breast			LumA		1				0			3960	0
GSM36780	3	Breast			Her2		0				0			2520	0
GSM36781	B	Breast			Claudin		1				0			4410	0
GSM36782	6	Breast			LumA		1				0			1980	0
GSM36783	6	Breast			LumA		1				0			1560	0
GSM36784	6	PriMet			LumA		1				0			1710	1
GSM36785	A	Breast			LumB		1				0			1710	0
GSM36786	5	Breast			LumA		1				0			1980	0
GSM36787	B	Breast			LumB		1				0			2160	0
GSM36788	2	Breast			Basal		0				0			2370	0
GSM36789	A	PriMet			LumB		1				0			1530	1
GSM36790	6	Breast			LumA		1				0			3210	0
GSM36791	6	Breast			LumA		0				0			2370	0
GSM36792	6	PriMet			LumB		1				0			2130	1
GSM36793	5	Breast			Basal		0				0			3030	0
GSM36794	1	Breast			Claudin		1				0			2610	0
GSM36795	2	Breast			Basal		0				0			2640	0
GSM36796	6	Breast			LumA		1				0			3540	0
GSM36797	2	PriMet			Basal		0				0			270	1
GSM36798	2	Breast			Basal		0				0			3180	0
GSM36799	B	Breast			Her2		1				0			2250	0
GSM36800	A	PriMet			LumA		0				0			1110	1
GSM36801	1	Breast			LumB		1				0			3750	0
GSM36802	A	Breast			LumA		1				0			2760	0
GSM36803	6	Breast			LumB		1				0			2790	0
GSM36804	5	Breast			LumA		1				0			2640	0
GSM36805	A	Breast			LumA		1				0			3000	0
GSM36806	A	Breast			LumA		1				0			2760	0
GSM36807	5	Breast			LumA		1				0			2640	0
GSM36808	4	Breast			Her2		0				0			1740	0
GSM36809	3	Breast			Basal		0				0			1680	0
GSM36810	A	Breast			LumB		1				0			3150	0
GSM36811	5	PriMet			Claudin		1				0			1860	1
GSM36812	5	Breast			LumA		0				0			2400	0
GSM36813	6	PriMet			Basal		1				0			1470	1
GSM36814	3	PriMet			LumA		1				0			1830	1
GSM36815	6	PriMet			Her2		1				0			2160	1
GSM36816	1	Breast			Claudin		0				0			2940	0
GSM36817	2	Breast			Basal		1				0			3390	0
GSM36818	5	PriMet			LumA		1				0			1860	1
GSM36819	6	Breast			LumA		1				0			3930	0
GSM36820	B	Breast			LumB		1				0			4230	0
GSM36821	B	Breast			LumA		1				0			2640	0
GSM36822	2	Breast			Basal		0				0			1500	0
GSM36823	B	Breast			LumB		1				0			3570	0
GSM36824	2	Breast			Basal		1				0			2580	0
GSM36825	6	Breast			LumA		1				0			2970	0
GSM36826	5	PriMet			LumA		1				0			1740	1
GSM36827	2	Breast			Basal		0				0			4680	0
GSM36828	2	Breast			Basal		0				0			2280	0
GSM36829	4	Breast			Her2		1				0			4710	0
GSM36830	6	Breast			LumB		1				0			3510	0
GSM36831	5	Breast			LumA		1				0			2610	0
GSM36832	6	Breast			LumA		1				0			3570	0
GSM36833	3	Breast			Her2		0				0			1620	0
GSM36834	B	Breast			Her2		1				0			3270	0
GSM36835	3	PriMet			Basal		0				0			420	1
GSM36836	6	Breast			LumA		1				0			2970	0
GSM36837	A	Breast			LumB		1				0			4110	0
GSM36838	6	PriMet			LumA		1				0			1020	1
GSM36839	6	PriMet			LumA		1				0			960	1
GSM36840	6	Breast			LumA		1				0			2580	0
GSM36841	6	Breast			LumB		1				0			4020	0
GSM36842	3	Breast			Her2		1				0			2430	0
GSM36843	A	Breast			LumA		1				0			2310	0
GSM36844	B	Breast			LumB		1				0			3630	0
GSM36845	A	Breast			LumA		1				0			1620	0
GSM36846	2	Breast			Basal		0				0			3090	0
GSM36847	2	Breast			Basal		0				0			2550	0
GSM36848	5	Breast			Claudin		1				0			3150	0
GSM36849	A	Breast			LumB		1				0			3300	0
GSM36850	5	Breast			Claudin		1				0			3630	0
GSM36851	1	Breast			Claudin		1				0			3000	0
GSM36852	1	Breast			LumA		1				0			3210	0
GSM36853	6	Breast			Her2		1				0			3150	0
GSM36854	1	Breast			Claudin		0				0			3150	0
GSM36855	2	Breast			Normal		0				0			3840	0
GSM36856	A	Breast			LumA		1				0			2580	0
GSM36857	1	Breast			LumB		1				0			2850	0
GSM36858	B	PriMet			LumB		1				0			420	1
GSM36859	5	Breast			LumA		1				0			3900	0
GSM36860	1	PriMet			LumB		1				0			900	1
GSM36861	6	Breast			LumA		1				0			4650	0
GSM36862	2	PriMet			Basal		0				0			750	1
GSM36863	1	Breast			LumA		0				0			2940	0
GSM36864	5	Breast			LumB		1				0			2520	0
GSM36865	2	Breast			Claudin		0				0			3090	0
GSM36866	A	Breast			LumA		1				0			3210	0
GSM36867	A	Breast			LumA		1				0			3240	0
GSM36868	5	Breast			LumB		1				0			3690	0
GSM36869	6	Breast			LumA		1				0			3780	0
GSM36870	6	PriMet			LumB		1				0			900	1
GSM36871	5	Breast			LumA		1				0			2520	0
GSM36872	3	PriMet			LumA		1				0			210	1
GSM36873	6	Breast			LumA		1				0			3000	0
GSM36874	5	PriMet			LumA		1				0			900	1
GSM36875	2	PriMet			Basal		0				0			210	1
GSM36876	2	Breast			Basal		0				0			3990	0
GSM36877	1	PriMet			LumB		1				0			1290	1
GSM36878	A	Breast			LumB		1				0			2940	0
GSM36879	3	PriMet			Her2		0				0			1170	1
GSM36880	5	Breast			LumA		1				0			2910	0
GSM36881	6	PriMet			LumB		1				0			330	1
GSM36882	5	Breast			LumA		1				0			2970	0
GSM36883	3	Breast			Claudin		1				0			2640	0
GSM36884	B	Breast			LumA		1				0			3870	0
GSM36885	6	PriMet			LumA		1				0			1200	1
GSM36886	5	Breast			Claudin		0				0			2820	0
GSM36887	A	Breast			LumA		1				0			3240	0
GSM36888	1	PriMet			Her2		1				0			840	1
GSM36889	1	Breast			Claudin		1				0			3240	0
GSM36890	1	Breast			Her2		1				0			3480	0
GSM36891	2	Breast			Basal		0				0			2610	0
GSM36892	1	Breast			LumB		1				0			3300	0
GSM36893	5	Breast			LumB		1				0			3720	0
GSM36894	5	Breast			LumA		1				0			3270	0
GSM36895	A	Breast			LumA		1				0			2880	0
GSM36896	6	Breast			LumA		1				0			3060	0
GSM36897	6	PriMet			LumA		1				0			750	1
GSM36898	5	PriMet			LumA		1				0			210	1
GSM36899	B	Breast			LumB		1				0			5070	0
GSM36900	2	Breast			Basal		1				0			3270	0
GSM36901	2	Breast			Basal		1				0			3030	0
GSM36902	5	PriMet			Basal		1				0			840	1
GSM36903	5	PriMet			Her2		1				0			240	1
GSM36904	3	Breast			Her2		0				0			2940	0
GSM36905	1	PriMet			Claudin		0				0			510	1
GSM36906	1	Breast			Her2		0				0			3030	0
GSM36907	5	Breast			LumA		1				0			2580	0
GSM36908	A	PriMet			LumB		1				0			450	1
GSM36909	5	Breast			Claudin		0				0			2850	0
GSM36910	6	Breast			Her2		1				0			3750	0
GSM36911	A	PriMet			LumB		1				0			2400	1
GSM36912	2	Breast			Claudin		0				0			2910	0
GSM36913	5	Breast			Claudin		1				0			3270	0
GSM36914	A	Breast			LumA		1				0			2520	0
GSM36915	3	Breast			Her2		0				0			2910	0
GSM36916	5	Breast			Normal		1				0			3750	0
GSM36917	6	Breast			LumA		1				0			4320	0
GSM36918	5	PriMet			Basal		0				0			330	1
GSM36919	6	Breast			LumA		1				0			4590	0
GSM36920	1	PriMet			LumA		1				0			600	1
GSM36921	6	Breast			LumB		1				0			3240	0
GSM36922	A	Breast			LumA		1				0			3390	0
GSM36923	2	PriMet			Normal		0				0			690	1
GSM36924	A	PriMet			LumA		1				0			870	1
GSM36925	6	Breast			LumA		1				0			3120	0
GSM36926	3	PriMet			Her2		0				0			720	1
GSM36927	2	PriMet			Basal		1				0			240	1
GSM36928	6	PriMet			LumA		1				0			690	1
GSM36929	1	Breast			Her2		1				0			2790	0
GSM36930	A	Breast			LumB		1				0			2520	0
GSM36931	2	PriMet			Basal		1				0			1110	1
GSM36932	5	Breast			Claudin		1				0			2880	0
GSM36933	3	Breast			Her2		1				0			3300	0
GSM36934	B	Breast			LumA		1				0			5130	0
GSM36935	2	Breast			Basal		0				0			3420	0
GSM36936	5	Breast			Claudin		1				0			3270	0
GSM36937	2	PriMet			Basal		0				0			330	1
GSM36938	5	Breast			LumB		1				0			3240	0
GSM36939	A	PriMet			LumB		1				0			420	1
GSM36940	2	Breast			Basal		0				0			4020	0
GSM36941	2	PriMet			Basal		0				0			270	1
GSM36942	5	Breast			Claudin		1				0			4560	0
GSM36943	6	PriMet			LumA		1				0			570	1
GSM36944	5	Breast			LumA		1				0			3360	0
GSM36945	6	Breast			LumA		1				0			2760	0
GSM36946	6	PriMet			LumB		1				0			780	1
GSM36947	A	PriMet			LumB		1				0			480	1
GSM36948	A	Breast			LumB		1				0			2610	0
GSM36949	2	PriMet			Basal		0				0			180	1
GSM36950	6	PriMet			LumA		1				0			840	1
GSM36951	A	Breast			LumA		1				0			3120	0
GSM36952	2	PriMet			Basal		0				0			390	1
GSM36953	3	Breast			Her2		0				0			2520	0
GSM36954	B	PriMet			LumB		1				0			570	1
GSM36955	3	PriMet			Her2		0				0			750	1
GSM36956	6	PriMet			Her2		1				0			960	1
GSM36957	5	PriMet			LumA		1				0			1410	1
GSM36958	5	Breast			Normal		1				0			3330	0
GSM36959	2	Breast			Basal		0				0			3600	0
GSM36960	2	PriMet			Basal		1				0			1530	1
GSM36961	3	Breast			Her2		0				0			4590	0
GSM36962	5	Breast			LumA		1				0			3420	0
GSM36963	1	Breast			LumA		1				0			1800	0
GSM36964	3	PriMet			Her2		0				0			360	1
GSM36965	5	Breast			Her2		1				0			4020	0
GSM36966	2	Breast			Basal		0				0			2700	0
GSM36967	3	PriMet			LumB		1				0			450	1
GSM36968	3	Breast			Her2		0				0			4560	0
GSM36969	2	PriMet			Basal		0				0			960	1
GSM36970	6	Breast			LumB		1				0			3480	0
GSM36971	6	PriMet			LumA		1				0			570	1
GSM36972	5	PriMet			LumB		1				0			1110	1
GSM36973	6	PriMet			LumA		1				0			750	1
GSM36974	A	PriMet			LumB		1				0			690	1
GSM36975	4	Breast			Her2		1				0			3300	0
GSM36976	5	PriMet			LumA		1				0			1140	1
GSM36977	2	Breast			Basal		0				0			3720	0
GSM36978	3	Breast			Her2		0				0			4440	0
GSM36979	6	Breast			LumB		1				0			3210	0
GSM36980	A	Breast			LumA		1				0			3660	0
GSM36981	2	Breast			Basal		0				0			2610	0
GSM36982	5	Breast			LumA		1				0			2760	0
GSM36983	5	PriMet			LumA		1				0			2250	1
GSM36984	A	Breast			LumA		1				0			4140	0
GSM36985	B	PriMet			LumB		1				0			1650	1
GSM36986	6	PriMet			Her2		1				0			2310	1
GSM36987	5	Breast			LumA		1				0			2910	0
GSM36988	6	Breast			LumA		1				0			2880	0
GSM36989	B	PriMet			LumB		1				0			330	1
GSM36990	6	Breast			LumB		1				0			4290	0
GSM36991	2	Breast			Basal		0				0			3420	0
GSM36992	1	Breast			Her2		1				0			3120	0
GSM36993	5	Breast			LumA		1				0			2940	0
GSM36994	5	PriMet			LumA		1				0			60	1
GSM36995	B	Breast			LumB		1				0			3390	0
GSM36996	1	PriMet			LumB		1				0			720	1
GSM36997	6	PriMet			LumB		1				0			1320	1
GSM36998	6	PriMet			LumA		1				0			150	1
GSM36999	A	PriMet			LumB		1				0			1110	1
GSM37000	5	Breast			Claudin		1				0			4110	0
GSM37001	4	PriMet			LumA		1				0			990	1
GSM37002	2	PriMet			Basal		0				0			480	1
GSM37003	B	PriMet			LumB		1				0			570	1
GSM37004	A	PriMet			LumB		1				0			1050	1
GSM37005	6	PriMet			LumA		1				0			1680	1
GSM37006	B	PriMet			LumB		1				0			2130	1
GSM37007	A	PriMet			LumB		1				0			1770	1
GSM37008	6	PriMet			Her2		1				0			2100	1
GSM37009	5	Breast			Claudin		1				0			3660	0
GSM37010	A	Breast			LumA		1				0			3030	0
GSM37011	A	PriMet			LumA		1				0			1800	1
GSM37012	A	Breast			LumA		1				0			3960	0
GSM37013	4	PriMet			Her2		1				0			1980	1
GSM37014	B	Breast			LumB		1				0			4290	0
GSM37015	6	Breast			LumA		1				0			3660	0
GSM37016	B	Breast			Her2		0				0			3240	0
GSM37017	2	Breast			Basal		0				0			3240	0
GSM37018	6	PriMet			LumB		1				0			600	1
GSM37019	5	Breast			LumA		1				0			4380	0
GSM37020	5	PriMet			Her2		0				0			1440	1
GSM37021	2	Breast			Basal		0				0			3270	0
GSM37022	2	PriMet			Basal		0				0			900	1
GSM37023	3	PriMet			Her2		0				0			420	1
GSM37024	3	Breast			LumA		1				0			2850	0
GSM37025	6	Breast			LumA		1				0			3210	0
GSM37026	6	PriMet			LumB		1				0			1080	1
GSM37027	5	PriMet			LumA		1				0			510	1
GSM37028	6	PriMet			LumA		1				0			1170	1
GSM37029	B	PriMet			LumB		1				0			1410	1
GSM37030	4	PriMet			LumB		1				0			1320	1
GSM37031	B	PriMet			LumB		1				0			540	1
GSM37032	5	Breast			LumA		1				0			2580	0
GSM37033	B	Breast			LumA		1				0			4830	0
GSM37034	1	Breast			Claudin		0				0			2640	0
GSM37035	A	PriMet			LumB		1				0			420	1
GSM37036	3	PriMet			Her2		1				0			450	1
GSM37037	A	PriMet			LumB		1				0			570	1
GSM37038	B	PriMet			LumA		1				0			1800	1
GSM37039	6	PriMet			LumA		1				0			1440	1
GSM37040	2	PriMet			Basal		0				0			180	1
GSM37041	5	PriMet			LumA		1				0			270	1
GSM37042	3	PriMet			Her2		0				0			420	1
GSM37043	2	Breast			Basal		0				0			4830	0
GSM37044	3	Breast			LumB		1				0			3360	0
GSM37045	2	Breast			Basal		0				0			3690	0
GSM37046	5	Breast			LumB		1				0			2580	0
GSM37047	2	Breast			Basal		1				0			3240	0
GSM37048	2	Breast			Basal		0				0			2610	0
GSM37049	1	PriMet			Claudin		0				0			870	1
GSM37050	5	PriMet			Claudin		0				0			540	1
GSM37051	2	PriMet			Basal		1				0			540	1
GSM37052	5	PriMet			Claudin		0				0			960	1
GSM37053	2	PriMet			Basal		0				0			990	1
GSM37054	4	Breast			Her2		0				0			1980	0
GSM37055	4	Breast			Her2		0				0			1770	0
GSM37056	5	Breast			Her2		0				0			2460	0
GSM37057	6	Breast			LumB		1				0			1770	0
GSM37058	5	PriMet			LumB		1				0			1920	1
GSM37059	6	Breast			LumB		1				0			2490	0
GSM37060	5	Breast			LumA		1				0			2430	0
GSM37061	6	Breast			LumA		0				0			3150	0
GSM37062	B	Breast			LumB		1				0			1620	0
GSM49953	4	Cell line	2603	Parental_A	Claudin
GSM49954	4	Cell line		Parental MDA-MB-231 Replicate B	Claudin
GSM49955	4	Cell line		4180	Claudin
GSM49956	4	Cell line		4175	Claudin
GSM49957	4	Cell line		4173	Claudin
GSM50017	4	Cell line		MDA-MB-231 #4142	Claudin
GSM50018	4	Cell line		MDA-MB-231 #3481	Claudin
GSM50019	4	Cell line		MDA-MB-231 #2295	Claudin
GSM50020	4	Cell line		MDA-MB-231 #2293	Claudin
GSM50021	4	Cell line		MDA-MB-231 #1834	Claudin
GSM50022	4	Cell line		MDA-MB-231 #1833	Claudin
GSM50023	4	Cell line		MDA-MB-231 SCP#6	Claudin
GSM50024	4	Cell line		MDA-MB-231 SCP#46	Claudin
GSM50025	4	Cell line		MDA-MB-231 SCP#43	Claudin
GSM50026	4	Cell line		MDA-MB-231 SCP#32	Claudin
GSM50027	4	Cell line		MDA-MB-231 SCP#3	Claudin
GSM50028	4	Cell line		MDA-MB-231 SCP#28	Claudin
GSM50029	4	Cell line		MDA-MB-231 SCP#26	Claudin
GSM50030	4	Cell line		MDA-MB-231 SCP#25	Claudin
GSM50031	4	Cell line		MDA-MB-231 SCP#21	Claudin
GSM50032	4	Cell line		MDA-MB-231 SCP#2	Claudin
GSM50033	4	Cell line		MCF10A	Basal
GSM50034	3	Breast		B110-T	Her2	61	0	0	3+			2.2				2646.25	0
GSM50035	2	PriMet		B114-T	Basal	61	0	0	N			3.8				671.6	1
GSM50036	6	Breast		B52-T	LumA	40	1	1	N			3				3339.75	0
GSM50037	6	Breast		B54-T	LumB	40	1	1				2.8				2503.9	0
GSM50038	A	Breast		B55-T	LumB	75	1	0	1+			2.2				2361.55	0
GSM50039	B	Breast		B56-T	LumB	55	1	1	N			2.1				2584.2	0
GSM50040	2	Breast		B57-T	Basal	57	0	0	N			2.8				2763.05	0
GSM50041	2	Breast		B59-T	Basal	73	0	1				3.5				0
GSM50042	3	Breast		B61-T	LumA	73	0	0	N			3.5				1609.65	0
GSM50043	A	Breast		B62-T	LumB	63	1	0	1+			5				1908.95	0
GSM50044	A	Breast		B63-T	LumB	64	1	0	N			3.2				2051.3	0
GSM50045	2	Breast		B66-T	Basal	58	0	0				2.8				3923.75	0
GSM50046	2	Breast		B67-T	Basal	32	0	0	N			1.8				2934.6	0
GSM50047	6	Breast		B68-T	LumB	86	1	1	N			3.2				1974.65	0
GSM50048	2	Breast		B69-T	Basal	49	0	0	N			1.5				2215.55	0
GSM50049	6	Breast		B71-T	LumA	46	1	1	N			2.1				2007.5	0
GSM50050	2	Breast		B72-T	Basal	63	0	0				1.1				0
GSM50051	5	Breast		B74-T	LumA	49	1	1	N			6				1376.05	0
GSM50052	2	Breast		B75-T	Claudin	47	0	0	0-1			5				1664.4	0
GSM50053	6	Breast		B76-T	LumB	82	1	1	N			2				1449.05	0
GSM50054	2	Breast		B77-T	Basal	73	0	0	0-1			3				1478.25	0
GSM50055	2	Breast		B53-T	Basal	33	0	0	0-1			3.5				0
GSM50056	3	Breast		B58-T	Her2	70	1	0				5				0
GSM50057	2	Breast		B60-T	Basal	46	0	0	3+			4				0
GSM50058	5	Breast		B70-T	Claudin	51	0	0	2+			4				0
GSM50059	A	Breast		B42-T	LumB	73	1	1	N			2.9				2784.95	0
GSM50060	4	PriMet		B43-T	Her2	52	0	0	1+			4.5				1266.55	1
GSM50061	5	PriMet		B44-T	Claudin	61	0	0	N			6				1445.4	1
GSM50062	A	Breast		B45-T	LumB	68	1	1	N			3.5				1120.55	1
GSM50063	2	PriMet		B46-T	Basal	49	0	0	N			3.2				1135.15	1
GSM50064	5	PriMet		B47-T	Normal	70	0	0	N			6.5				343.1	1
GSM50065	3	Breast		B48-T	Her2	54	1	0	3+			3				2120.65	0
GSM50066	5	PriMet		B49-T	Claudin	80	0	0	N			2				452.6	1
GSM50067	2	PriMet		B50-T	Basal	78	0	0	N			3				281.05	1
GSM50068	3	PriMet		B51-T	Her2	57	1	0	N			1.7				1270.2	1
GSM50069	4	PriMet		B73-T	Basal	73	0	0	N			3.2				1397.95	1
GSM50070	3	PriMet		B98-T	Her2	58	0	0	N			2				1226.4	1
GSM50071	3	Breast		B100-T	Her2	78	0	0	N			2.5				2124.3	0
GSM50072	1	Breast		B101-T	Her2	47	0	0	3+			3.5				3920.1	0
GSM50073	2	Breast		B102-T	Basal	50	0	0	N			4				2646.25	0
GSM50074	6	Breast		B104-T	LumA	49	1	0	N			2.95				2671.8	0
GSM50075	5	Breast		B105-T	Claudin	49	1	1	N			2.95				2671.8	0
GSM50076	6	Breast		B106-T	LumA	57	1	1	N			2.1				0
GSM50077	6	Breast		B107-T	LumA	57	1	1	N			2.1				0
GSM50078	3	Breast		B112-T	Basal	41	0	1	N			4				2547.7	0
GSM50079	2	Breast		B115-T	Basal	40	0	0	N			5				2379.8	0
GSM50080	5	Breast		B78-T	LumA	41	1	1	N			2				2646.25	0
GSM50081	6	Breast		B79-T	LumA	81	1	1				2.4				1850.55	0
GSM50082	6	Breast		B80-T	Normal	49	1	1	2+			2.2				2595.15	0
GSM50083	A	Breast		B82-T	LumA	61	1	1	N			2.5				2657.2	0
GSM50084	B	Breast		B83-T	Her2	39	1	1	1+			4				2336	0
GSM50085	A	Breast		B84-T	Her2	37	1	1	2+			2.3				2372.5	0
GSM50086	B	Breast		B85-T	LumB	57	1	0	N			4.3				3033.15	0
GSM50087	A	Breast		B86-T	LumA	57	1	0	N			4.3				3033.15	0
GSM50088	6	Breast		B87-T	Normal	51	1	0	3+			2.5				0
GSM50089	5	Breast		B89-T	Basal	30	0	0	N			3				3190.1	0
GSM50090	4	Breast		B90-T	LumB	34	1	1				4.3				2478.35	0
GSM50091	B	Breast		B91-T	LumB	84	1	0	N			10				2624.35	0
GSM50092	B	Breast		B93-T	Her2	50	0	0	N			2.3				2354.25	0
GSM50093	2	Breast		B97-T	Basal	64	0	0	N			2				2868.9	0
GSM50094	2	PriMet		B103-T	Basal	57	0	0	N			1.3				1175.3	1
GSM50095	6	Breast		B108-T	LumA	54	1	1	N			2.6				2387.1	1
GSM50096	2	PriMet		B109-T	Basal	32	0	0	N			6				503.7	1
GSM50097	A	PriMet		B111-T	LumB	46	1	1	N			1.3				1967.35	1
GSM50098	6	PriMet		B113-T	LumA	49	1	1	N			1.5				938.05	1
GSM50099	6	PriMet		B81-T	LumB	31	1	1				2.5				474.5	1
GSM50100	6	Breast		B88-T	LumA	61	1	1	N			4.8				2120.65	1
GSM50101	A	PriMet		B92-T	LumB	72	1	1	N			2.5				2321.4	1
GSM50102	2	Breast		B94-T	Basal	48	0	0	N			4				244.55	1
GSM50103	2	PriMet		B95-T	Basal	61	0	0	3+			3.8				671.6	1
GSM50104	5	PriMet		B96-T	Normal	65	1	1	N			2.9				2471.05	1
GSM50105	4	Breast		B99-T	Her2	54	1	0				4.5				2624.35	0
GSM50106	3	PriMet		B7-T	Claudin	60	0	0	N			10				576.7	1
GSM50107	2	Breast		B10-T	Basal	52	0	0	N			6.5				2266.65	0
GSM50108	6	Breast		B11-T	LumB	52	1	1	N			1.8				1445.4	0
GSM50109	A	Breast		B12-T	LumA	57	1	1				2				0
GSM50110	2	Breast		B13-T	Basal	44	0	0	N			6.1				1894.35	0
GSM50111	A	Breast		B14-T	LumA	61	1	1	N			5				2664.5	0
GSM50112	2	PriMet		B15-T	Basal	43	1	0	N			4.5				430.7	1
GSM50113	6	Breast		B16-T	LumA	56	1	1	1+			2.6				0
GSM50114	6	PriMet		B17-T	LumA	62	1	1	N			3.5				474.5	1
GSM50115	6	Breast		B18-T	LumA	40	1	1	N			3.5				1613.3	0
GSM50116	3	Breast		B1-T	LumA	65	0	0	2+			7.5				1306.7	0
GSM50117	B	Breast		B23-T	LumB	38	1	1	3+			1.5				0
GSM50118	6	Breast		B24-T	LumB	72	1	1	N			3				2292.2	0
GSM50119	2	Breast		B26-T	Basal	54	0	0	1+			4				1525.7	0
GSM50120	B	Breast		B27-T	Her2	38	1	1	N			4.1				1343.2	0
GSM50121	6	Breast		B28-T	LumB	54	1	1	1+			6				1503.8	0
GSM50122	1	PriMet		B29-T	LumA	43	1	1	N			8				1182.6	1
GSM50123	2	Breast		B2-T	Claudin	59	0	0	N			4.5				1423.5	0
GSM50124	6	Breast		B31-T	LumA	87	1	1	N			2.9				0
GSM50125	3	Breast		B32-T	Her2	59	0	0	1+			7				0
GSM50126	5	Breast		B33-T	LumA	38	1	1	3+			3.5				0
GSM50127	1	Breast		B3-T	LumA	59	1	1	1+ (only 1 core pos.)			6				1912.6	0
GSM50128	6	Breast		B4-T	LumB	70	1	1	1+			3				839.5	0
GSM50129	6	Breast		B5-T	LumA	39	1	0				6				0
GSM50130	1	Breast		B6-T	LumA	54	0	0	3+			3				1226.4	0
GSM50131	B	PriMet		B8-T	LumB	42	1	1	N			3.9				1675.35	1
GSM50132	3	Breast		B9-T	LumB	74			N			3.9
GSM79114	5	Breast	3494	X100B08	LumA	68	1	0		0	0	0.9	1					4319.05	0
GSM79115	2	Breast		X101B88	Basal	40	0	0		1	0	1.2	3					4319.05	0
GSM79116	B	Breast		X102B06	Her2	51	1	1		1	0	2.6	3					4319.05	0
GSM79117	2	Breast		X103B41	Basal	52	0	0		0	1	2.2	3					#VALUE!	NA
GSM79118	B	Breast		X104B91	LumB	80	1	1		1	1	2.4	3					1307.8	0
GSM79119	6	Breast		X105B13	LumA	46	1	1		0	0	1.3	1					4288.75	0
GSM79120	5	Breast		X106B55	LumA	37	1	1		0	0	6	1					2524.7	1
GSM79121	A	Breast		X10B88	LumA	70	1	1		0	0	5	1					4136.55	0
GSM79122	2	Breast		X110B34	Basal	74	1	1		1	0	2	2					4258.45	0
GSM79123	B	Breast		X111B51	LumB	41	1	1		1	0	3.3	3					2615.95	1
GSM79124	6	Breast		X112B55	LumB	61	1	1		0	1	2.4	2					547.5	1
GSM79125	B	Breast		X113B11	LumB	38	1	1		0	0	3.2	3					2007.5	0
GSM79126	6	Breast		X114B68	LumA	67	1	1		0	1	1.2	1					4075.95	0
GSM79127	6	Breast		X11B47	LumB	69	0	0		0	0	1.8	2					2707.2	0
GSM79128	B	Breast		X120B73	Her2	34	1	1		0	0	1.6	2					4227.8	0
GSM79129	A	Breast		X122B81	LumA	79	1	1		0	0	1.9	2					4075.95	0
GSM79130	3	Breast		X124B25	LumB	46	1	1		0	0	2.1	2					3285	1
GSM79131	B	Breast		X127B00	LumA	57	1	1		1	0	2.2	3					1703.45	1
GSM79132	A	Breast		X128B48	LumA	71	1	0		0	1	1.2	1					1672.8	0
GSM79133	A	Breast		X130B92	LumA	73	1	1		0	1	1.8	2					2037.8	1
GSM79134	B	Breast		X131B79	LumB	59	1	1		0	1	2.6	3					2129.05	1
GSM79135	B	Breast		X134B33	LumB	63	1	1		0	0	2.8	2					3011.25	1
GSM79136	A	Breast		X135B40	LumA	64	1	1		0	0	2.6	1					4197.5	0
GSM79137	5	Breast		X136B04	LumA	54	1	1		0	0	1.7	2					4197.5	0
GSM79138	1	Breast		X137B88	LumA	68	0	0		1	0	0.6	2					4197.5	0
GSM79139	6	Breast		X138B34	LumA	65	1	1		0	1	2.3	1					4197.5	0
GSM79140	A	Breast		X139B03	LumB	84	1	0		0	0	2.8	3					121.545	1
GSM79141	5	Breast		X13B79	LumA	67	1	1		0	0	2.5	2					3954.05	0
GSM79142	5	Breast		X140B91	LumB	61	1	1		0	0	1.2	2					#VALUE!	NA
GSM79143	B	Breast		X142B05	LumB	67	0	0		0	0	2.7	3					4197.5	0
GSM79144	3	Breast		X143B81	Her2	93	0	0		1	1	2.9	3					790.955	0
GSM79145	5	Breast		X144B49	LumB	40	1	1		1	0	2.1	2					4197.5	0
GSM79146	1	Breast		X145B10	LumB	73	1	1		0	0	1.8	2					4167.2	0
GSM79147	2	Breast		X146B39	Basal	34	0	0		1	1	5	3					#VALUE!	NA
GSM79148	B	Breast		X147B19	Her2	71	0	0		1	1	2.4	3					1855.3	0
GSM79149	6	Breast		X148B49	Normal	71	1	1		0	1	2.6	?					1064.7	1
GSM79150	6	Breast		X14B98	LumA	61	1	1		0	1	2	2					3954.05	0
GSM79151	5	Breast		X150B81	LumB	55	1	1		0	1	3.5	2					4167.2	0
GSM79152	6	Breast		X151B84	LumB	57	1	1		0	0	1.5	2					4167.2	0
GSM79153	A	Breast		X152B99	LumB	83	1	1		0	0	1.8	2					760.295	0
GSM79154	2	Breast		X153B09	Basal	71	0	0		1	0	1.8	3					4167.2	0
GSM79155	B	Breast		X154B42	LumB	52	1	1		0	1	0.9	2					1672.8	1
GSM79156	5	Breast		X155B52	Claudin	57	0	0		0	0	1.3	1					4167.2	0
GSM79157	5	Breast		X156B01	LumA	70	1	1		0	0	1.2	1					4167.2	0
GSM79158	5	Breast		X158B84	LumA	69	1	1		0	0	0.7	2					3102.5	0
GSM79159	A	Breast		X159B47	LumB	57	1	1		1	1	1.4	2					4167.2	0
GSM79160	5	Breast		X15C94	LumA	83	1	1		0	0	5	2					1612.2	0
GSM79161	5	Breast		X160B16	LumB	73	1	1		0	0	1.4	1					2007.5	0
GSM79162	5	Breast		X161B31	LumA	69	1	1		0	0	1.3	2					4167.2	0
GSM79163	B	Breast		X162B98	LumB	73	1	0		0	1	3.3	3					3923.75	0
GSM79164	6	Breast		X163B27	LumB	49	1	1		0	0	0.8	1					4136.55	0
GSM79165	4	Breast		X164B81	Her2	62	0	0		1	0	2.3	2					4136.55	0
GSM79166	1	Breast		X165B72	LumB	74	1	1		0	1	2.3	2					851.545	1
GSM79167	6	Breast		X166B79	LumA	65	1	1		0	1	2.2	2					4136.55	0
GSM79168	6	Breast		X168B51	LumA	90	1	1		0	0	4.5	2					1946.55	0
GSM79169	6	Breast		X169B79	LumA	57	1	1		0	0	1.411	2					4136.55	0
GSM79170	5	Breast		X16C97	Claudin	80	1	1		0	0	1.5	2					1581.55	1
GSM79171	6	Breast		X170B15	Her2	70	1	1		0	1	2.5	2					1490.3	1
GSM79172	B	Breast		X171B77	LumB	62	1	1		0	0	1.8	2					2555	1
GSM79173	1	Breast		X172B19	LumA	42	1	1		0	0	2.3	3					4106.25	0
GSM79174	5	Breast		X173B43	LumA	72	1	1		0	1	1.6	1					4106.25	0
GSM79175	5	Breast		X174B41	LumA	74	1	1		0	0	1.1	1					2098.75	0
GSM79176	5	Breast		X175B72	LumA	46	1	1		0	1	6	2					152.205	1
GSM79177	5	Breast		X176B74	LumA	77	1	1		0	0	2.5	2					2190	0
GSM79178	5	Breast		X177B67	LumA	41	1	1		0	0	1.8	1					4075.95	0
GSM79179	3	Breast		X178B74	LumA	82	1	1		0	0	1.6	2					2707.2	0
GSM79180	3	Breast		X179B28	Her2	66	1	1		0	0	0.8	2					1460	1
GSM79181	5	Breast		X17C40	LumA	83	1	1		0	1	2.5	2					699.705	0
GSM79182	5	Breast		X180B38	Normal	70	1	1		0	0	0.2	1					2646.25	0
GSM79183	5	Breast		X181B70	Basal	34	1	1		0	1	2	1					4045.3	0
GSM79184	2	Breast		X182B43	Basal	51	0	0		0	1	2.8	3					4045.3	0
GSM79185	6	Breast		X183B75	LumA	60	1	1		0	1	2.4	2					3954.05	1
GSM79186	5	Breast		X184B38	Claudin	63	1	1		0	0	1	1					4015	0
GSM79187	A	Breast		X185B44	LumA	68	1	1		0	0	0.8	1					#VALUE!	NA
GSM79188	A	Breast		X186B22	LumA	86	1	1		1	1	4.6	2					517.205	1
GSM79189	B	Breast		X187B36	LumB	29	1	1		1	1	2.3	2					0	1
GSM79190	1	Breast		X188B13	Claudin	60	0	0		0	0	1.4	2					4015	0
GSM79191	B	Breast		X189B83	Her2	58	0	0		1	0	3.8	2					#VALUE!	NA
GSM79192	6	Breast		X18C56	LumA	68	1	1		0	0	1.9	2					3923.75	0
GSM79193	B	Breast		X191B79	LumB	59	1	1		0	0	2.7	2					4015	0
GSM79194	5	Breast		X192B69	Basal	73	1	1		0	0	0.8	1					2889.7	0
GSM79195	1	Breast		X193B72	Her2	68	0	0		0	1	1.6	2					3984.7	0
GSM79196	3	Breast		X194B60	Her2	77	1	0		1	1	2.2	3					1307.8	0
GSM79197	A	Breast		X195B75	LumB	87	1	1		0	0	1.8	1					1095	0
GSM79198	6	Breast		X196B81	LumA	65	1	1		0	0	1.4	1					3984.7	0
GSM79199	A	Breast		X197B95	LumB	44	1	1		0	0	1.6	2					3984.7	0
GSM79200	5	Breast		X198B90	Claudin	74	1	1		0	0	2	2					3984.7	0
GSM79201	5	Breast		X199B55	LumA	54	1	1		0	0	2.3	2					3984.7	0
GSM79202	1	Breast		X19C33	Claudin	61	1	1		1	1	3.1	1					1520.95	1
GSM79203	6	Breast		X200B47	LumA	47	1	1		0	1	2	3					3984.7	0
GSM79204	A	Breast		X201B68	LumA	53	1	1		0	1	2.4	2					3984.7	0
GSM79205	5	Breast		X202B44	Normal	72	1	1		0	0	1	2					3954.05	0
GSM79206	5	Breast		X203B49	Normal	51	1	1		0	1	4	2					3954.05	0
GSM79207	B	Breast		X204B85	LumA	70	1	1		0	0	1.2	1					3862.8	0
GSM79208	5	Breast		X205B99	LumA	59	1	1		0	0	2.2	1					1612.2	1
GSM79209	A	Breast		X206C05	LumA	80	1	1		0	0	1.8	2					2342.2	0
GSM79210	6	Breast		X207C08	LumA	59	1	1		0	1	1	1					3954.05	0
GSM79211	B	Breast		X208C06	LumB	67	1	1		1	1	2.2	2					30.295	0
GSM79212	A	Breast		X209C10	LumA	80	1	1		0	0	1.4	1					3954.05	0
GSM79213	A	Breast		X210C72	LumA	45	1	1		0	0	4.2	2					3954.05	0
GSM79214	A	Breast		X211C88	LumA	85	1	1		0	1	1.8	2					547.5	0
GSM79215	5	Breast		X212C21	LumA	74	1	0		0	0	2.414	2					3954.05	0
GSM79216	B	Breast		X213C36	LumA	70	1	1		1	0	1.8	2					3680.3	0
GSM79217	5	Breast		X216C61	LumA	71	1	1		0	1	2.2	2					3923.75	0
GSM79218	A	Breast		X217C79	LumB	74	1	1		0	0	1.9	2					3923.75	0
GSM79219	A	Breast		X218C29	LumA	69	1	1		0	0	1.4	2					3923.75	0
GSM79220	5	Breast		X21C28	LumA	68	1	1		0	0	1	1					3893.45	0
GSM79221	5	Breast		X220C70	LumA	42	1	1		0	0	2	1					3923.75	0
GSM79222	5	Breast		X221C14	LumA	68	1	1		0	0	1.7	2					3893.45	0
GSM79223	A	Breast		X222C26	LumB	50	1	1		1	1	6.5	3					425.955	1
GSM79224	6	Breast		X223C51	LumA	44	1	1		0	1	3.2	2					#VALUE!	NA
GSM79225	3	Breast		X224C93	Her2	70	0	0		0	0	1.1	1					2889.7	0
GSM79226	A	Breast		X225C52	LumB	72	1	1		0	1	2.7	2					3923.75	0
GSM79227	2	Breast		X226C06	Basal	28	1	1		1	1	4.5	3					3923.75	0
GSM79228	5	Breast		X227C50	Claudin	57	1	0		0	0	1.2	1					#VALUE!	NA
GSM79229	6	Breast		X229C44	Claudin	52	1	1		0	0	1.3	1					3893.45	0
GSM79230	6	Breast		X22C62	LumB	83	1	1		0	0	1.2	2					1764.05	0
GSM79231	4	Breast		X230C47	Her2	77	1	1		0	1	2.2	2					212.795	1
GSM79232	6	Breast		X231C80	LumA	56	1	1		0	0	2.2	1					3650	1
GSM79233	5	Breast		X232C58	LumB	44	1	1		0	1	2.4	3					1064.7	1
GSM79234	5	Breast		X233C91	Claudin	49	1	1		0	0	1.1	1					3893.45	0
GSM79235	3	Breast		X234C15	LumA	29	1	0		0	1	1.1	3					3893.45	0
GSM79236	A	Breast		X235C20	LumA	71	1	0		0	0	2.1	1					3893.45	0
GSM79237	A	Breast		X236C55	LumA	72	1	1		0	0	1.8	1					3893.45	0
GSM79238	1	Breast		X237C56	LumA	50	1	1		0	1	1.9	2					3893.45	0
GSM79239	3	Breast		X238C87	Her2	54	0	0		0	0	2.4	3					3893.45	0
GSM79240	6	Breast		X239C32	Claudin	65	1	1		0	1	1.7	2					3862.8	0
GSM79241	B	Breast		X23C52	LumB	68	1	1		1	0	2.2	2					3893.45	0
GSM79242	1	Breast		X240C54	LumB	61	1	1		1	1	3.5	2					1307.8	1
GSM79243	B	Breast		X241C01	LumB	66	1	0		0	0	2.3	3					2463.75	1
GSM79244	A	Breast		X242C21	LumA	64	1	1		1	0	1.8	2					3862.8	0
GSM79245	6	Breast		X243C70	LumA	50	1	1		0	0	1	1					3862.8	0
GSM79246	A	Breast		X244C89	LumB	51	1	1		0	1	3.3	2					3862.8	0
GSM79247	1	Breast		X245C22	LumA	76	1	1		1	1	4.5	2					395.295	1
GSM79248	6	Breast		X246C75	LumA	73	1	0		0	0	1.1	1					3710.95	0
GSM79249	A	Breast		X247C76	LumA	56	1	1		0	0	2.5	2					3832.5	0
GSM79250	6	Breast		X248C91	LumA	57	1	1		0	0	2.3	1					3832.5	0
GSM79251	4	Breast		X249C42	Her2	88	0	0		0	1	2.5	3					60.955	0
GSM79252	5	Breast		X24C30	LumA	55	1	1		0	0	1.6	2					3893.45	0
GSM79253	2	Breast		X250C78	Basal	75	0	0		1	0	1.8	3					973.455	0
GSM79254	6	Breast		X251C14	LumA	66	1	1		0	0	0.8	2					3832.5	0
GSM79255	2	Breast		X252C64	Basal	77	1	0		0	0	2.525	3					1307.8	1
GSM79256	5	Breast		X253C20	LumA	75	1	1		0	0	0.9	1					2920	0
GSM79257	6	Breast		X254C80	LumA	67	1	1		0	0	2.2	2					3832.5	0
GSM79258	A	Breast		X255C06	LumA	72	1	1		0	0	2.2	2					3832.5	0
GSM79259	3	Breast		X256C45	Her2	57	0	0		1	1	3.2	2					1003.75	1
GSM79260	5	Breast		X257C87	LumA	46	1	1		0	1	2	2					3832.5	0
GSM79261	5	Breast		X258C21	LumA	71	1	1		0	0	0.8	2					3771.55	0
GSM79262	5	Breast		X259C74	Claudin	65	1	1		0	0	1	1					3802.2	0
GSM79263	5	Breast		X260C91	Claudin	58	1	1		1	0	2.1	2					3802.2	0
GSM79264	5	Breast		X261C94	LumA	76	1	1		0	0	1.4	1					3802.2	0
GSM79265	6	Breast		X262C85	LumB	71	1	1		0	0	2	1					#VALUE!	NA
GSM79266	6	Breast		X263C82	LumB	71	1	1		0	0	2	1					3011.25	1
GSM79267	B	Breast		X265C40	LumA	76	1	1		0	0	1.8	2					3802.2	0
GSM79268	5	Breast		X266C51	LumA	58	1	1		0	0	2.2	1					3802.2	0
GSM79269	A	Breast		X267C04	LumA	84	1	1		0	0	2.8	1					3771.55	0
GSM79270	2	Breast		X268C87	Basal	32	1	1		1	0	1.5	2					3771.55	0
GSM79271	2	Breast		X269C68	Basal	46	0	0		1	1	2.5	3					0	0
GSM79272	1	Breast		X26C23	Her2	39	1	0		0	1	1.9	3					517.205	1
GSM79273	3	Breast		X270C93	Her2	40	0	0		0	1	3.3	3					3771.55	0
GSM79274	3	Breast		X271C71	Her2	66	0	0		0	1	2.9	3					669.045	1
GSM79275	5	Breast		X272C88	LumA	45	1	1		0	0	1.7	2					3771.55	0
GSM79276	6	Breast		X274C81	LumA	66	1	1		0	0	1.6	2					3771.55	0
GSM79277	6	Breast		X275C70	LumA	69	1	1		0	0	1.7	2					3741.25	0
GSM79278	5	Breast		X277C64	Normal	79	1	1		0	0	2	2					3132.8	0
GSM79279	3	Breast		X278C80	Claudin	56	1	1		0	0	1.1	2					3741.25	0
GSM79280	2	Breast		X279C61	Basal	50	1	1		1	0	1.9	3					3710.95	0
GSM79281	5	Breast		X27C82	LumA	67	1	1		0	1	1.3	2					2494.05	0
GSM79282	6	Breast		X280C43	LumA	45	1	1		0	0	1.1	2					3680.3	0
GSM79283	5	Breast		X282C51	LumA	55	1	1		0	0	1	1					#VALUE!	NA
GSM79284	6	Breast		X283C22	LumA	48	1	1		0	1	3.2	2					2494.05	1
GSM79285	6	Breast		X284C63	LumA	48	1	1		1	0	1.8	1					3680.3	0
GSM79286	6	Breast		X286C91	LumA	62	1	1		0	0	2	2					3650	0
GSM79287	2	Breast		X287C67	Basal	37	1	1		1	1	2	3					3650	0
GSM79288	6	Breast		X288C57	LumA	88	1	1		0	1	3.8	2					3650	0
GSM79289	5	Breast		X289C75	Claudin	52	1	1		0	1	2	1					3650	0
GSM79290	5	Breast		X28C76	LumA	56	1	1		0	0	0.9	1					3832.5	0
GSM79291	6	Breast		X290C91	LumA	75	0	0		0	0	1.8	2					3650	0
GSM79292	B	Breast		X291C17	Claudin	84	0	0		1	0	4.2	3					334.705	0
GSM79293	6	Breast		X292C66	LumA	51	1	1		0	0	2	2					3650	0
GSM79294	3	Breast		X294C04	Her2	43	1	1		0	0	2.5	1					3650	0
GSM79295	6	Breast		X296C95	LumB	73	1	1		0	0	1.3	2					3619.7	0
GSM79296	6	Breast		X297C26	LumA	51	1	1		0	1	3	2					3619.7	0
GSM79297	B	Breast		X298C47	LumA	62	1	1		0	0	2.4	2					3619.7	0
GSM79298	3	Breast		X301C66	Her2	74	1	1		1	0	3.2	2					3619.7	0
GSM79299	2	Breast		X303C36	Basal	37	0	0		1	0	2.3	3					3619.7	0
GSM79300	5	Breast		X304C89	LumA	54	1	0		0	0	1.5	3					1064.7	1
GSM79301	A	Breast		X307C50	LumB	66	1	1		0	0	2.4	2					3589.05	0
GSM79302	2	Breast		X308C93	Basal	38	0	0		1	0	2.1	2					1916.25	1
GSM79303	2	Breast		X309C49	Basal	44	1	1		0	0	1.2	1					3589.05	0
GSM79304	4	Breast		X311A27	Her2	70	1	0		1	1	3.2	3					638.75	1
GSM79305	B	Breast		X313A87	Her2	65	1	0		1	1	2.8	3					3710.95	0
GSM79306	2	Breast		X314B55	Basal	38	0	0		1	0	3	3					3497.8	1
GSM79307	6	Breast		X315C75	LumA	66	1	1		0	0	1.2	?					2920	0
GSM79308	5	Breast		X316C65	Claudin	51	1	1		0	0	1.3	1					3923.75	0
GSM79309	5	Breast		X33C30	Claudin	49	1	1		0	1	1.8	1					#VALUE!	NA
GSM79310	6	Breast		X34C80	LumA	67	1	1		0	0	2	2					#VALUE!	NA
GSM79311	5	Breast		X35C29	LumA	45	1	1		0	0	2.3	2					2220.3	0
GSM79312	5	Breast		X36C17	LumA	46	1	1		0	0	2.2	2					3680.3	0
GSM79313	3	Breast		X37C06	Her2	73	1	0		1	0	1.5	3					3650	0
GSM79314	6	Breast		X39C24	LumA	52	1	1		0	1	1.7	1					3650	0
GSM79315	6	Breast		X40C57	LumB	56	1	1		0	1	2.2	2					3650	0
GSM79316	5	Breast		X41C65	LumB	61	1	1		0	1	2.2	2					3619.7	0
GSM79317	A	Breast		X42C57	LumB	59	1	0		0	0	2.6	1					3619.7	0
GSM79318	5	Breast		X43C47	LumA	46	1	1		0	0	1.2	2					#VALUE!	NA
GSM79319	5	Breast		X44A53	LumA	41	1	1		0	1	1.9	2					4653.75	0
GSM79320	6	Breast		X45A96	LumB	75	1	1		0	0	1.8	1					4653.75	0
GSM79321	B	Breast		X46A25	LumA	74	1	1		1	1	2.2	3					30.295	1
GSM79322	1	Breast		X47A87	Claudin	61	0	0		0	1	5.3	2					3862.8	0
GSM79323	A	Breast		X48A46	LumA	78	1	1		0	1	3.8	1					669.045	0
GSM79324	1	Breast		X49A07	LumA	80	1	1		0	0	1.4	1					2433.45	1
GSM79325	1	Breast		X50A91	LumA	47	1	0		1	1	2.2	2					3497.8	1
GSM79326	6	Breast		X51A98	LumB	59	1	1		0	1	3.2	2					#VALUE!	NA
GSM79327	5	Breast		X52A90	LumA	53	1	1		0	0	2.4	1					4623.45	0
GSM79328	A	Breast		X53A06	LumB	82	1	1		0	1	2.1	2					1155.95	1
GSM79329	2	Breast		X54A09	Basal	68	0	0		1	0	1.4	3					4592.8	0
GSM79330	B	Breast		X55A79	LumB	62	1	0		0	1	4.1	3					1186.25	0
GSM79331	6	Breast		X56A94	Basal	52	1	1		0	1	4.5	2					821.25	1
GSM79332	B	Breast		X58A50	Her2	47	1	0		0	1	0.8	2					486.545	1
GSM79333	B	Breast		X5B97	LumA	37	1	1		1	0	2.6	2					2007.5	1
GSM79334	4	Breast		X60A05	Basal	77	1	1		0	0	3.6	2					334.705	1
GSM79335	6	Breast		X61A53	LumB	68	1	1		0	0	1.4	1					4562.5	0
GSM79336	2	Breast		X62A02	Basal	77	0	0		1	0	2.4	3					121.545	1
GSM79337	6	Breast		X63A62	Basal	55	1	1		0	1	2.4	2					1825	1
GSM79338	1	Breast		X64A59	LumA	61	1	0		1	0	2.8	2					4532.2	0
GSM79339	5	Breast		X65A68	LumA	49	1	1		0	0	1.8	1					4532.2	0
GSM79340	B	Breast		X66A84	LumB	48	1	0		1	1	3.5	3					517.205	1
GSM79341	4	Breast		X67A43	Her2	79	0	0		0	1	2.8	3					425.955	1
GSM79342	3	Breast		X69A93	LumA	62	1	1		1	1	5	3					4532.2	0
GSM79343	A	Breast		X6B85	LumB	71	1	1		0	1	2.6	1					608.455	1
GSM79344	1	Breast		X70A79	Her2	87	1	0		0	1	1.5	3					4380	0
GSM79345	1	Breast		X72A92	LumB	55	1	1		0	0	1.6	1					4501.55	0
GSM79346	3	Breast		X73A01	Her2	44	1	1		1	1	13	3					#VALUE!	NA
GSM79347	B	Breast		X74A63	LumA	56	1	1		0	0	2.2	1					4501.55	0
GSM79348	6	Breast		X75A01	LumB	69	1	1		0	0	1.9	2					4349.7	1
GSM79349	A	Breast		X76A44	LumA	81	1	0		1	1	6.5	3					760.295	0
GSM79350	5	Breast		X77A50	LumA	75	1	0		0	1	2	2					425.955	0
GSM79351	1	Breast		X79A35	LumB	65	0	0		1	1	2.5	3					304.045	0
GSM79352	5	Breast		X7B96	Her2	52	1	1		1	1	1.9	2					1672.8	1
GSM79353	B	Breast		X82A83	LumB	72	1	1		1	1	2.7	3					942.795	0
GSM79354	A	Breast		X84A44	LumB	84	1	1		0	0	2.8	2					4440.95	0
GSM79355	4	Breast		X85A03	LumB	86	1	1		0	1	1.5	2					760.295	0
GSM79356	2	Breast		X86A40	Basal	61	0	0		1	0	2.4	2					4440.95	0
GSM79357	1	Breast		X87A79	LumA	36	1	1		0	0	1.2	2					4410.3	0
GSM79358	6	Breast		X88A67	LumB	63	1	1		0	0	2.4	2					4410.3	0
GSM79359	5	Breast		X8B87	LumA	58	1	1		0	0	1.7	1					4136.55	0
GSM79360	B	Breast		X90A63	LumB	76	1	0		0	0	2.6	3					973.455	0
GSM79361	5	Breast		X94A16	LumA	73	1	1		0	0	0.6	2					#VALUE!	NA
GSM79362	6	Breast		X96A21	LumA	63	1	1		0	1	3.8	2					91.25	1
GSM79363	4	Breast		X99A50	LumA	82	1	1		1	0	1.9	1					3832.5	0
GSM79364	1	Breast		X9B52	LumB	71	1	1		0	0	1.2	2					4136.55	0
GSM150794	6	Breast	6532	OXFU_23 (HG-U133A)	Claudin	46	NA	NA			0	1.2	2	4772	NA	4772	NA
GSM150795	5	Breast		OXFU_337 (HG-U133A)	Basal	51	0	NA			0	1	NA	769	NA	769	NA
GSM150796	3	Breast		OXFU_359 (HG-U133A)	Her2	48	0	NA			0	0	2	3939	NA	3939	NA
GSM150797	5	Breast		OXFU_446 (HG-U133A)	Claudin	29	0	NA			0	3.5	3	234	NA	234	NA
GSM150798	5	Breast		OXFU_471 (HG-U133A)	Basal	44	0	NA			0	1	NA	1370	NA	1370	NA
GSM150799	1	Breast		OXFU_485 (HG-U133A)	LumA	64	1	NA			0	1.3	NA	4551	NA	4551	NA
GSM150800	5	Breast		OXFU_489 (HG-U133A)	Normal	57	0	NA			0	0	NA	2651	NA	2651	NA
GSM150801	5	Breast		OXFU_885 (HG-U133A)	Claudin	24	0	NA			0	0	2	3820	NA	3820	NA
GSM150802	A	Breast		KIU_125B43 (HG-U133A)	LumA	NA	NA	NA			NA	NA	NA	NA	NA	NA	NA
GSM150803	6	Breast		KIU_214C35 (HG-U133A)	Normal	NA	NA	NA			NA	NA	NA	NA	NA	NA	NA
GSM150804	3	Breast		KIU_219C42 (HG-U133A)	Her2	NA	NA	NA			NA	NA	NA	NA	NA	NA	NA
GSM150805	3	Breast		KIU_38C94 (HG-U133A)	Her2	NA	NA	NA			0	NA	NA	NA	NA	NA	NA
GSM150943	6	Breast		OXFT_1089 (HG-U133A)	LumA	43	1	NA			0	0	NA	977	1	977	0
GSM150944	5	Breast		OXFT_1097 (HG-U133A)	LumA	61	1	NA			0	3.5	NA	2825	1	2825	0
GSM150945	6	Breast		OXFT_1103 (HG-U133A)	LumB	70	1	NA			0	5	NA	2266	1	2266	1
GSM150946	A	Breast		OXFT_1107 (HG-U133A)	LumB	69	1	NA			0	2	2	1357	1	1357	1
GSM150947	A	Breast		OXFT_1120 (HG-U133A)	LumA	69	1	NA			1	3	2	835	1	835	1
GSM150948	A	Breast		OXFT_1127 (HG-U133A)	LumA	63	1	NA			1	4	2	2658	0	2658	0
GSM150949	A	Breast		OXFT_1142 (HG-U133A)	LumB	61	1	NA			NA	1	2	2845	0	2845	0
GSM150950	A	Breast		OXFT_114 (HG-U133A)	LumB	60	1	NA			1	2.3	2	1865	0	1865	0
GSM150951	6	Breast		OXFT_1156 (HG-U133A)	Her2	71	1	NA			0	3	2	1883	0	1883	0
GSM150952	6	Breast		OXFT_1157 (HG-U133A)	LumA	67	1	NA			0	2.5	NA	1640	0	1640	0
GSM150953	6	Breast		OXFT_1167 (HG-U133A)	LumA	58	1	NA			0	4.2	NA	2920	0	2920	0
GSM150954	5	Breast		OXFT_1168 (HG-U133A)	Normal	53	1	NA			0	1.5	NA	2282	0	2282	0
GSM150955	6	Breast		OXFT_116 (HG-U133A)	Her2	79	1	NA			0	4	NA	1504	1	1504	0
GSM150956	3	Breast		OXFT_1173 (HG-U133A)	LumB	71	1	NA			1	4	2	1133	1	1133	1
GSM150957	B	Breast		OXFT_1177 (HG-U133A)	Claudin	66	1	NA			0	7	NA	2529	0	2529	0
GSM150958	6	Breast		OXFT_1181 (HG-U133A)	LumA	57	1	NA			0	1.7	2	2624	0	2624	0
GSM150959	A	Breast		OXFT_1193 (HG-U133A)	LumB	68	1	NA			1	4	2	2569	0	2569	0
GSM150960	A	Breast		OXFT_1200 (HG-U133A)	LumB	58	1	NA			0	1.4	NA	721	1	721	1
GSM150961	B	Breast		OXFT_124 (HG-U133A)	LumB	67	1	NA			1	3	2	717	1	717	1
GSM150962	6	Breast		OXFT_1301 (HG-U133A)	LumA	52	1	NA			0	0	2	1472	0	1472	0
GSM150963	6	Breast		OXFT_1320 (HG-U133A)	LumA	69	1	NA			1	1.3	2	2890	1	2890	0
GSM150964	6	Breast		OXFT_1331 (HG-U133A)	Claudin	44	1	NA			0	3	2	1458	0	1458	0
GSM150965	6	Breast		OXFT_1397 (HG-U133A)	Basal	71	1	NA			0	3	2	2503	0	2503	0
GSM150966	5	Breast		OXFT_1525 (HG-U133A)	LumA	52	1	NA			0	1.4	2	2178	0	2178	0
GSM150967	3	Breast		OXFT_1662 (HG-U133A)	LumA	80	1	NA			1	3.2	NA	15	0	15	NA
GSM150968	5	Breast		OXFT_1766 (HG-U133A)	LumA	61	1	NA			1	3	NA	1043	0	1043	0
GSM150969	4	Breast		OXFT_1800 (HG-U133A)	LumB	74	1	NA			1	3	2	1325	1	1325	1
GSM150970	A	Breast		OXFT_1804 (HG-U133A)	Her2	68	1	NA			0	1.9	2	1759	0	1759	0
GSM150971	6	Breast		OXFT_1818 (HG-U133A)	Her2	69	1	NA			0	4.5	2	1802	0	1802	0
GSM150972	4	Breast		OXFT_1821 (HG-U133A)	Her2	61	1	NA			1	2.1	2	1823	0	1823	0
GSM150973	A	Breast		OXFT_1889 (HG-U133A)	LumA	76	1	NA			0	2	2	1955	0	1955	0
GSM150974	A	Breast		OXFT_192 (HG-U133A)	LumA	67	1	NA			0	2.3	2	1380	1	1380	1
GSM150975	4	Breast		OXFT_1939 (HG-U133A)	LumB	65	1	NA			0	2.2	2	1207	0	1207	0
GSM150976	B	Breast		OXFT_1962 (HG-U133A)	LumB	75	1	NA			1	2.8	2	1808	0	1808	0
GSM150977	A	Breast		OXFT_1981 (HG-U133A)	LumB	70	1	NA			0	3	2	2138	0	2138	0
GSM150978	5	Breast		OXFT_2002 (HG-U133A)	LumA	47	1	NA			0	2.5	2	1890	1	1890	0
GSM150979	6	Breast		OXFT_2005 (HG-U133A)	LumA	61	1	NA			0	2.5	2	2061	0	2061	0
GSM150980	6	Breast		OXFT_2057 (HG-U133A)	LumA	69	1	NA			0	2.4	2	1669	0	1669	0
GSM150981	6	Breast		OXFT_2175 (HG-U133A)	LumA	77	1	NA			0	2	2	1654	0	1654	0
GSM150982	A	Breast		OXFT_2227 (HG-U133A)	LumB	69	1	NA			1	2.8	2	1661	0	1661	NA
GSM150983	A	Breast		OXFT_375 (HG-U133A)	LumB	61	1	NA			1	2.2	2	3829	0	3829	0
GSM150984	1	Breast		OXFT_380 (HG-U133A)	Claudin	64	1	NA			1	2	2	3412	0	3412	0
GSM150985	A	Breast		OXFT_412 (HG-U133A)	LumA	75	1	NA			NA	1.7	2	3862	0	3862	0
GSM150986	B	Breast		OXFT_427 (HG-U133A)	Claudin	57	1	NA			0	1.7	2	3708	0	3708	0
GSM150987	5	Breast		OXFT_429 (HG-U133A)	LumA	51	1	NA			0	2.2	2	1377	1	1377	1
GSM150988	A	Breast		OXFT_5428 (HG-U133A)	LumA	69	1	NA			1	6	NA	8	0	8	NA
GSM150989	A	Breast		OXFT_550 (HG-U133A)	LumA	71	1	NA			1	7	2	1895	0	1895	0
GSM150990	A	Breast		OXFT_555 (HG-U133A)	Claudin	66	1	NA			0	2.3	NA	3578	0	3578	0
GSM150991	5	Breast		OXFT_55 (HG-U133A)	LumB	63	1	NA			1	2	2	4652	0	4652	0
GSM150992	3	Breast		OXFT_588 (HG-U133A)	Her2	62	1	NA			0	3	2	3571	0	3571	0
GSM150993	A	Breast		OXFT_595 (HG-U133A)	LumA	56	1	NA			0	0.9	NA	3496	0	3496	0
GSM150994	A	Breast		OXFT_676 (HG-U133A)	Her2	48	1	NA			0	1.3	2	4034	0	4034	0
GSM150995	5	Breast		OXFT_697 (HG-U133A)	LumA	53	1	NA			0	1	2	3790	0	3790	0
GSM150996	A	Breast		OXFT_705 (HG-U133A)	Her2	61	1	NA			1	1.5	2	3652	0	3652	0
GSM150997	3	Breast		OXFT_706 (HG-U133A)	LumB	58	1	NA			0	1.8	2	3605	0	3605	0
GSM150998	A	Breast		OXFT_711 (HG-U133A)	LumB	67	1	NA			1	6	NA	975	1	975	1
GSM150999	1	Breast		OXFT_729 (HG-U133A)	Her2	60	1	NA			0	3.9	NA	1293	1	1293	1
GSM151000	3	Breast		OXFT_771 (HG-U133A)	Basal	44	1	NA			0	3	NA	1586	1	1586	0
GSM151001	B	Breast		OXFT_779 (HG-U133A)	LumA	44	1	NA			0	3	2	493	1	493	1
GSM151002	B	Breast		OXFT_829 (HG-U133A)	LumA	73	1	NA			1	2.8	2	2205	1	2205	0
GSM151003	3	Breast		OXFT_837 (HG-U133A)	LumA	49	1	NA			0	1.5	2	1994	0	1994	0
GSM151004	6	Breast		OXFT_848 (HG-U133A)	LumA	71	1	NA			NA	2	2	1499	0	1499	0
GSM151005	3	Breast		OXFT_849 (HG-U133A)	Basal	65	1	NA			0	1.5	NA	3443	0	3443	0
GSM151006	3	Breast		OXFT_876 (HG-U133A)	LumA	46	1	NA			0	1.5	2	947	0	947	0
GSM151007	A	Breast		OXFT_887 (HG-U133A)	Basal	69	1	NA			0	3.5	2	1516	0	1516	0
GSM151008	3	Breast		OXFT_890 (HG-U133A)	Her2	61	1	NA			1	3	2	3009	0	3009	0
GSM151009	5	Breast		OXFT_894 (HG-U133A)	LumA	48	1	NA			0	1.5	2	2953	0	2953	0
GSM151010	5	Breast		OXFT_913 (HG-U133A)	Claudin	60	1	NA			0	1.5	2	2920	0	2920	0
GSM151011	B	Breast		OXFT_944 (HG-U133A)	Her2	74	1	NA			NA	1.8	2	2961	0	2961	0
GSM151012	2	Breast		KIT_103B41 (HG-U133A)	Basal	NA	NA	NA			NA	NA	NA	NA	NA	NA	NA
GSM151013	6	Breast		KIT_112B55 (HG-U133A)	LumB	61	1	1			1	2.4	2	336	1	335	1
GSM151014	A	Breast		KIT_130B92 (HG-U133A)	LumA	73	1	1			1	1.8	2	1613	1	1612	1
GSM151015	B	Breast		KIT_147B19 (HG-U133A)	Her2	NA	NA	NA			NA	NA	NA	NA	NA	NA	NA
GSM151016	6	Breast		KIT_148B49 (HG-U133A)	Normal	71	1	1			1	2.6	NA	1033	1	1034	0
GSM151017	6	Breast		KIT_14B98 (HG-U133A)	LumA	61	1	1			1	2	2	3679	0	3680	0
GSM151018	5	Breast		KIT_150B81 (HG-U133A)	LumB	55	1	1			1	3.5	2	3497	0	3498	0
GSM151019	B	Breast		KIT_154B42 (HG-U133A)	LumB	52	1	1			1	0.9	2	1248	1	1247	1
GSM151020	A	Breast		KIT_159B47 (HG-U133A)	LumB	57	1	1			1	1.4	2	2372	1	2373	1
GSM151021	5	Breast		KIT_15C94 (HG-U133A)	LumA	83	1	1			0	5	2	1613	0	1612	0
GSM151022	1	Breast		KIT_165B72 (HG-U133A)	LumB	74	1	1			1	2.3	2	548	1	548	1
GSM151023	6	Breast		KIT_166B79 (HG-U133A)	LumA	65	1	1			1	2.2	2	3588	0	3589	0
GSM151024	6	Breast		KIT_169B79 (HG-U133A)	LumA	57	1	1			0	1.411	2	3588	0	3589	0
GSM151025	6	Breast		KIT_170B15 (HG-U133A)	Her2	70	1	1			1	2.5	2	1489	1	1490	0
GSM151026	B	Breast		KIT_171B77 (HG-U133A)	LumB	62	1	1			0	1.8	2	639	1	639	0
GSM151027	5	Breast		KIT_17C40 (HG-U133A)	LumA	83	1	1			NA	2.5	2	701	0	700	0
GSM151028	6	Breast		KIT_183B75 (HG-U133A)	LumA	60	1	1			1	2.4	2	2555	1	2555	1
GSM151029	A	Breast		KIT_186B22 (HG-U133A)	LumA	86	1	1			1	4.6	NA	62	1	61	NA
GSM151030	B	Breast		KIT_189B83 (HG-U133A)	Her2	NA	NA	NA			NA	NA	NA	NA	NA	NA	NA
GSM151031	B	Breast		KIT_191B79 (HG-U133A)	LumB	59	1	1			0	2.7	2	1613	1	1612	0
GSM151032	1	Breast		KIT_193B72 (HG-U133A)	Her2	NA	NA	NA			NA	NA	NA	NA	NA	NA	NA
GSM151033	5	Breast		KIT_202B44 (HG-U133A)	Normal	72	1	1			0	1	2	3588	0	3589	0
GSM151034	5	Breast		KIT_203B49 (HG-U133A)	Normal	51	1	1			1	4	2	3621	0	3620	0
GSM151035	5	Breast		KIT_212C21 (HG-U133A)	LumA	74	1	NA			0	2.4	2	1369	1	1369	0
GSM151036	5	Breast		KIT_216C61 (HG-U133A)	LumA	71	1	1			1	2.2	2	3285	0	3285	0
GSM151037	A	Breast		KIT_225C52 (HG-U133A)	LumB	72	1	1			1	2.7	2	3741	0	3741	0
GSM151038	4	Breast		KIT_230C47 (HG-U133A)	Her2	77	1	1			1	2.2	2	182	1	183	1
GSM151039	A	Breast		KIT_235C20 (HG-U133A)	LumA	71	1	NA			0	2.1	1	3530	0	3528	0
GSM151040	3	Breast		KIT_238C87 (HG-U133A)	Her2	54	0	1			0	2.4	3	3376	0	3395	0
GSM151041	6	Breast		KIT_239C32 (HG-U133A)	Claudin	65	1	1			1	1.7	2	3468	0	3468	0
GSM151042	A	Breast		KIT_244C89 (HG-U133A)	LumB	51	1	1			1	3.3	2	2646	1	2646	1
GSM151043	1	Breast		KIT_245C22 (HG-U133A)	LumA	NA	NA	NA			NA	NA	NA	NA	NA	NA	NA
GSM151044	6	Breast		KIT_254C80 (HG-U133A)	LumA	67	1	1			0	2.2	2	3438	0	3437	0
GSM151045	3	Breast		KIT_256C45 (HG-U133A)	Her2	57	0	1			1	3.2	2	456	1	475	1
GSM151046	3	Breast		KIT_271C71 (HG-U133A)	Her2	66	0	1			1	2.9	3	427	1	438	1
GSM151047	5	Breast		KIT_27C82 (HG-U133A)	LumA	67	1	1			1	1.3	2	2161	0	2160	0
GSM151048	6	Breast		KIT_288C57 (HG-U133A)	LumA	88	1	1			1	3.8	2	2310	0	2312	0
GSM151049	B	Breast		KIT_291C17 (HG-U133A)	Claudin	84	0	1			0	4.2	3	336	0	329	0
GSM151050	B	Breast		KIT_298C47 (HG-U133A)	LumA	62	1	1			0	2.4	2	2372	1	2373	1
GSM151051	3	Breast		KIT_301C66 (HG-U133A)	Her2	74	1	1			0	3.2	2	1186	0	1186	0
GSM151052	A	Breast		KIT_307C50 (HG-U133A)	LumB	66	1	1			0	2.4	2	2858	0	2859	0
GSM151053	5	Breast		KIT_35C29 (HG-U133A)	LumA	45	1	1			0	2.3	2	883	1	882	0
GSM151054	6	Breast		KIT_40C57 (HG-U133A)	LumB	56	1	1			1	2.2	2	3194	0	3194	0
GSM151055	5	Breast		KIT_41C65 (HG-U133A)	LumB	61	1	1			1	2.2	2	3132	0	3133	0
GSM151056	6	Breast		KIT_51A98 (HG-U133A)	LumB	59	1	1			1	3.2	2	3679	0	3680	0
GSM151057	A	Breast		KIT_53A06 (HG-U133A)	LumB	82	1	1			1	2.1	2	942	1	943	0
GSM151058	6	Breast		KIT_56A94 (HG-U133A)	Basal	52	1	1			1	4.5	2	394	1	395	1
GSM151059	6	Breast		KIT_63A62 (HG-U133A)	Basal	55	1	1			1	2.4	2	62	1	61	NA
GSM151060	1	Breast		KIT_64A59 (HG-U133A)	LumA	61	1	0			0	2.8	2	3650	0	3650	0
GSM151061	4	Breast		KIT_67A43 (HG-U133A)	Her2	79	0	1			1	2.8	3	336	1	329	1
GSM151062	6	Breast		KIT_71A50 (HG-U133A)	LumA	NA	NA	NA			NA	NA	NA	NA	NA	NA	NA
GSM151063	5	Breast		KIT_77A50 (HG-U133A)	LumA	75	1	0			1	2	2	394	1	395	1
GSM151064	1	Breast		KIT_79A35 (HG-U133A)	LumB	NA	NA	NA			NA	NA	NA	NA	NA	NA	NA
GSM151065	5	Breast		KIT_7B96 (HG-U133A)	Her2	52	1	1			1	1.9	2	883	1	882	1
GSM151066	A	Breast		KIT_84A44 (HG-U133A)	LumB	84	1	1			0	2.8	2	2281	0	2281	0
GSM151067	4	Breast		KIT_85A03 (HG-U133A)	LumB	86	1	1			1	1.5	2	759	0	760	0
GSM151068	6	Breast		KIT_96A21 (HG-U133A)	LumA	63	1	1			1	3.8	2	29	1	91	1
GSM65316	B	Breast		KIT_82A83	LumB	72	1				1	2.7	3	942	0	943	0
GSM65317	A	Breast		KIT_6B85	LumB	71	1				1	2.6	1	212	1	213	1
GSM65318	5	Breast		KIT_8B87	LumA	58	1				0	1.7	1	3621	0	3620	0
GSM65319	5	Breast		KIT_289C75	Claudin	52	1				1	2	1	3073	0	3072	0
GSM65320	6	Breast		KIT_39C24	LumA	52	1				1	1.7	1	3314	0	3315	0
GSM65321	B	Breast		KIT_104B91	LumB	80	1				NA	2.4	3	1307	0	1308	0
GSM65322	B	Breast		KIT_313A87	Her2	65	1				1	2.8	3	3405	0	3407	0
GSM65323	A	Breast		KIT_48A46	LumA	78	1				NA	3.8	1	668	0	669	0
GSM65324	B	Breast		KIT_55A79	LumB	62	1				1	4.1	3	1186	0	1186	0
GSM65325	4	Breast		KIT_311A27	Her2	70	1				1	3.2	3	212	1	213	0
GSM65326	3	Breast		KIT_69A93	LumA	62	1				1	5	3	4289	0	4289	0
GSM65327	B	Breast		KIT_46A25	LumA	74	1				NA	NA	3	#VALUE!	NA	#VALUE!	NA
GSM65328	A	Breast		KIT_76A44	LumA	NA	1				NA	NA	3	#VALUE!	NA	#VALUE!	NA
GSM65329	1	Breast		KIT_72A92	LumB	55	1				0	1.6	1	3073	0	3072	0
GSM65330	6	Breast		KIT_114B68	LumA	67	1				1	1.2	1	3832	0	3833	0
GSM65331	6	Breast		KIT_138B34	LumA	65	1				1	2.3	1	3468	0	3468	0
GSM65332	5	Breast		KIT_173B43	LumA	72	1				1	1.6	1	3953	0	3954	0
GSM65333	3	Breast		KIT_194B60	Her2	77	1				1	2.2	3	1248	0	1247	0
GSM65334	6	Breast		KIT_207C08	LumA	59	1				1	1	1	3405	0	3407	0
GSM65335	B	Breast		KIT_131B79	LumB	59	1				1	2.6	3	639	1	639	1
GSM65336	A	Breast		KIT_135B40	LumA	64	1				0	2.6	1	3468	1	3468	1
GSM65337	A	Breast		KIT_139B03	LumB	84	1				0	2.8	3	120	1	122	NA
GSM65338	B	Breast		KIT_162B98	LumB	73	1				1	3.3	3	3256	1	3255	1
GSM65339	2	Breast		KIT_252C64	Basal	77	1				0	2.525	3	1124	1	1125	1
GSM65340	5	Breast		OXFT_2220	Claudin	79	1				NA	1.1	1	8	0	850	0
GSM65341	6	Breast		OXFT_2190	LumA	82	1				0	2	1	15	0	1084	0
GSM65342	A	Breast		OXFT_2152	LumA	75	1				1	8.2	3	66	0	66	NA
GSM65343	3	Breast		OXFT_2221	Her2	76	1				1	5.5	3	226	0	226	NA
GSM65344	B	Breast		OXFT_209	LumB	66	1				1	2.5	3	259	0	259	0
GSM65345	A	Breast		OXFT_1769	LumB	86	1				1	3.5	1	493	0	493	0
GSM65346	5	Breast		OXFT_928	Normal	47	1				0	1.1	1	567	0	567	0
GSM65347	3	Breast		OXFT_2093	Her2	74	1				1	2.2	1	925	0	925	NA
GSM65348	A	Breast		OXFT_1770	LumA	69	1				1	1.7	1	949	0	949	0
GSM65349	5	Breast		OXFT_630	LumA	58	1				0	1.5	1	1001	0	1001	NA
GSM65350	1	Breast		OXFT_1342	Her2	62	1				0	2.5	3	1363	0	1363	NA
GSM65351	B	Breast		OXFT_2340	LumB	80	1				0	1.8	1	1416	0	1416	0
GSM65352	B	Breast		OXFT_2338	Her2	63	1				1	1.4	3	1523	0	1523	0
GSM65353	4	Breast		OXFT_2341	LumB	76	1				1	3.3	1	1640	0	1640	0
GSM65354	A	Breast		OXFT_1902	LumA	61	1				0	2.4	3	1808	0	1808	0
GSM65355	6	Breast		OXFT_1982	Normal	62	1				0	1.7	1	1885	0	1885	0
GSM65356	1	Breast		OXFT_5210	LumA	65	1				0	3.5	3	1941	0	1941	0
GSM65357	1	Breast		OXFT_2027	LumA	63	1				0	1.4	3	2001	0	2001	0
GSM65358	A	Breast		OXFT_1133	LumB	70	1				0	2	1	2037	0	2037	0
GSM65359	A	Breast		OXFT_1441	LumB	78	1				0	3.2	3	2094	0	2094	0
GSM65360	A	Breast		OXFT_1432	LumB	71	1				0	2	1	2557	0	2557	0
GSM65361	A	Breast		OXFT_1125	LumA	68	1				0	1.6	1	2685	0	2685	0
GSM65362	6	Breast		OXFT_1070	LumA	45	1				0	0.2	1	2766	0	2766	0
GSM65363	6	Breast		OXFT_700	LumA	57	1				0	3.5	1	3136	0	3136	0
GSM65364	A	Breast		OXFT_742	LumB	67	1				1	1.7	3	3215	0	3215	0
GSM65365	6	Breast		OXFT_738	LumA	74	1				1	1.8	1	3242	0	3242	0
GSM65366	A	Breast		OXFT_669	LumB	60	1				0	4	3	3436	0	3436	0
GSM65367	1	Breast		OXFT_3597	Her2	60	1				0	1.1	3	3606	0	3606	0
GSM65368	4	Breast		OXFT_638	LumA	63	1				1	2.3	1	3755	0	3755	0
GSM65369	4	Breast		OXFT_2188	LumB	69	1				0	3.3	3	182	1	182	NA
GSM65370	B	Breast		OXFT_2069	LumB	66	1				1	2.3	3	329	1	635	1
GSM65371	A	Breast		OXFT_596	LumB	66	1				0	3	3	564	1	564	1
GSM65372	B	Breast		OXFT_619	Her2	49	1				0	1.9	3	938	1	938	1
GSM65373	A	Breast		OXFT_680	LumA	61	1				1	4.5	1	1438	1	2373	1
GSM65374	B	Breast		OXFT_443	Claudin	45	1				0	2.1	3	1653	1	1653	1
GSM65375	A	Breast		OXFT_2092	Her2	78	1				NA	2	1	1784	1	1784	NA
GSM65376	B	Breast		OXFT_1579	LumA	40	1				0	2	1	1825	1	1825	0
GSM65377	B	Breast		OXFT_4904	LumB	69	1				1	5	1	2070	1	2070	1
GSM65378	6	Breast		OXFT_511	LumA	64	1				1	5.5	3	2600	1	2600	1
GSM65379	A	Breast		OXFT_736	LumA	48	1				0	1.4	1	2958	1	2958	0
GSM65752	2	Breast		KIU_101B88	Basal	40	0				0	1.2	3	2280	0	2280	0
GSM65753	6	Breast		KIU_105B13	LumA	46	1				0	1.3	1	2675	0	2675	0
GSM65754	5	Breast		KIU_106B55	LumA	37	1				0	6	1	426	1	426	0
GSM65755	B	Breast		KIU_111B51	LumB	41	1				0	3.3	3	182	1	182	1
GSM65756	B	Breast		KIU_113B11	LumB	38	1				0	3.2	3	1125	1	1125	1
GSM65757	B	Breast		KIU_120B73	Her2	34	1				0	1.6	2	3952	0	3952	0
GSM65758	3	Breast		KIU_124B25	LumB	46	1				0	2.1	2	1824	1	1824	1
GSM65760	B	Breast		KIU_127B00	LumA	57	1				0	2.2	3	699	1	699	1
GSM65761	B	Breast		KIU_134B33	LumB	63	1				0	2.8	2	730	1	730	1
GSM65762	5	Breast		KIU_136B04	LumA	54	1				0	1.7	2	882	1	882	0
GSM65763	5	Breast		KIU_140B91	LumB	61	1				0	1.2	2	2827	0	2827	0
GSM65764	5	Breast		KIU_144B49	LumB	40	1				0	2.1	2	2006	0	2006	0
GSM65765	6	Breast		KIU_151B84	LumB	57	1				0	1.5	2	2523	0	2523	0
GSM65766	5	Breast		KIU_155B52	Claudin	57	0				0	1.3	1	3648	0	3648	0
GSM65767	6	Breast		KIU_163B27	LumB	49	1				0	0.8	1	2250	0	2250	0
GSM65768	4	Breast		KIU_164B81	Her2	62	0				0	2.3	2	3587	0	3587	0
GSM65769	1	Breast		KIU_172B19	LumA	42	1				0	2.3	3	3131	1	3131	0
GSM65770	5	Breast		KIU_177B67	LumA	41	1				0	1.8	1	2493	1	2493	1
GSM65771	5	Breast		KIU_184B38	Claudin	63	1				0	1	1	3162	0	3162	0
GSM65772	1	Breast		KIU_188B13	Claudin	60	0				0	1.4	2	3496	0	3496	0
GSM65773	6	Breast		KIU_196B81	LumA	65	1				0	1.4	1	2158	0	2158	0
GSM65774	A	Breast		KIU_197B95	LumB	44	1				0	1.6	2	1885	0	1885	0
GSM65775	5	Breast		KIU_199B55	LumA	54	1				0	2.3	2	3678	0	3678	0
GSM65776	5	Breast		KIU_205B99	LumA	59	1				0	2.2	1	1611	1	1611	1
GSM65779	5	Breast		KIU_220C70	LumA	42	1				0	2	1	2797	0	2797	0
GSM65780	5	Breast		KIU_227C50	Claudin	57	1				0	1.2	1	3314	1	3314	0
GSM65781	6	Breast		KIU_229C44	Claudin	52	1				0	1.3	1	3466	0	3466	0
GSM65782	6	Breast		KIU_231C80	LumA	56	1				0	2.2	1	2341	1	2341	1
GSM65783	5	Breast		KIU_233C91	Claudin	49	1				0	1.1	1	3344	0	3344	0
GSM65784	A	Breast		KIU_242C21	LumA	64	1				0	1.6	2	790	1	790	0
GSM65785	6	Breast		KIU_243C70	LumA	50	1				0	1.8	2	2189	0	2189	0
GSM65786	A	Breast		KIU_247C76	LumA	56	1				0	1	1	1520	0	1520	0
GSM65787	6	Breast		KIU_248C91	LumA	57	1				0	2.5	2	1064	0	1064	0
GSM65788	5	Breast		KIU_24C30	LumA	55	1				0	2.3	1	2189	0	2189	0
GSM65789	5	Breast		KIU_259C74	Claudin	65	1				0	1	1	2462	0	2462	0
GSM65790	5	Breast		KIU_260C91	Claudin	58	1				0	2.1	2	1642	0	1642	0
GSM65791	5	Breast		KIU_266C51	LumA	58	1				0	2.2	1	3222	0	3222	0
GSM65792	2	Breast		KIU_268C87	Basal	32	1				0	1.5	2	3253	0	3253	0
GSM65793	5	Breast		KIU_272C88	LumA	45	1				0	1.7	2	1338	0	1338	0
GSM65794	3	Breast		KIU_278C80	Claudin	56	1				0	1.1	2	3162	0	3162	0
GSM65795	2	Breast		KIU_279C61	Basal	50	1				0	1.9	3	3192	0	3192	0
GSM65796	6	Breast		KIU_280C43	LumA	45	1				0	0.9	1	365	1	365	0
GSM65797	5	Breast		KIU_282C51	LumA	55	1				0	1.1	2	851	0	851	0
GSM65798	6	Breast		KIU_284C63	LumA	48	1				0	1	1	3435	0	3435	0
GSM65799	6	Breast		KIU_286C91	LumA	62	1				0	1.8	1	2675	0	2675	0
GSM65800	5	Breast		KIU_28C76	LumA	56	1				0	2	2	2280	0	2280	0
GSM65801	6	Breast		KIU_292C66	LumA	51	1				0	2	2	3283	0	3283	0
GSM65802	2	Breast		KIU_303C36	Basal	37	0				0	2.3	3	2462	0	2462	0
GSM65803	5	Breast		KIU_304C89	LumA	54	0				0	1.5	3	942	1	942	1
GSM65804	2	Breast		KIU_308C93	Basal	38	0				0	2.1	2	821	1	821	1
GSM65805	2	Breast		KIU_309C49	Basal	44	1				0	1.2	1	3070	0	3070	0
GSM65806	2	Breast		KIU_314B55	Basal	38	0				0	3	3	61	1	61	0
GSM65807	5	Breast		KIU_316C64	Claudin	51	1				0	1.3	1	3374	0	3374	0
GSM65808	5	Breast		KIU_36C17	LumA	46	1				0	2.2	2	3010	0	3010	0
GSM65810	A	Breast		KIU_42C67	LumB	59	NA				0	2.6	1	3222	0	3222	0
GSM65811	5	Breast		KIU_43C47	LumA	46	0				0	1.2	2	213	0	213	0
GSM65812	5	Breast		KIU_52A90	LumA	53	1				0	2.6	2	4347	0	4347	0
GSM65813	B	Breast		KIU_5B97	LumA	37	1				0	2.4	1	274	1	274	0
GSM65814	5	Breast		KIU_65A68	LumA	49	1				0	1.8	1	1277	0	1277	0
GSM65815	B	Breast		KIU_74A63	LumA	56	1				0	2.2	1	2158	1	2158	1
GSM65816	2	Breast		KIU_86A40	Basal	61	0				0	2.4	2	3648	0	3648	0
GSM65817	1	Breast		KIU_87A79	LumA	36	1				0	1.2	2	3709	0	3709	0
GSM65818	6	Breast		KIU_88A67	LumB	63	1				0	2.4	2	1550	1	1550	0
GSM65819	B	Breast		KIU_89A64	LumB	60	1				0	2.3	3	4165	0	4165	0
GSM65820	6	Breast		OXFU_12	LumA	44	1				0	0	?	5305	0	5305	0
GSM65821	1	Breast		OXFU_16	LumA	46	1				0	2.6	2	4081	0	4081	0
GSM65822	B	Breast		OXFU_37	Claudin	38	0				0	1.8	2	3094	1	3094	0
GSM65823	A	Breast		OXFU_53	LumA	61	1				0	0.3	?	5178	0	5178	0
GSM65824	6	Breast		OXFU_57	LumA	43	0				0	2	2	4398	1	4398	1
GSM65825	3	Breast		OXFU_88	Her2	65	NA				0	2.6	3	5096	0	5096	0
GSM65826	6	Breast		OXFU_90	LumA	61	1				0	1.4	?	2125	1	2125	1
GSM65827	5	Breast		OXFU_93	LumA	58	1				0	0.9	?	5029	0	5029	0
GSM65828	B	Breast		OXFU_104	LumB	60	1				0	3.1	?	648	1	648	1
GSM65829	6	Breast		OXFU_126	LumA	45	0				0	1	?	4163	1	4163	0
GSM65830	6	Breast		OXFU_127	LumA	42	1				0	1.9	1	4869	1	4869	0
GSM65831	B	Breast		OXFU_138	LumB	55	1				0	3	3	5029	0	5029	0
GSM65832	6	Breast		OXFU_145	LumA	45	0				0	2.5	2	4714	0	4714	0
GSM65833	B	Breast		OXFU_157	LumA	42	0				0	2	3	4906	1	4906	0
GSM65834	6	Breast		OXFU_181	LumB	64	1				0	1.5	2	4579	1	4579	1
GSM65835	3	Breast		OXFU_217	Her2	53	0				0	1	2	562	1	562	1
GSM65836	5	Breast		OXFU_220	LumA	47	0				0	1	2	4605	0	4605	0
GSM65837	B	Breast		OXFU_223	Her2	64	1				0	2.1	2	1875	1	1875	1
GSM65838	3	Breast		OXFU_245	Her2	54	NA				0	1	?	4859	0	4859	0
GSM65839	4	Breast		OXFU_247	Her2	73	0				0	4.5	3	252	1	562	0
GSM65840	6	Breast		OXFU_254	LumA	48	1				0	2	?	4614	1	4614	0
GSM65841	2	Breast		OXFU_281	Basal	64	0				0	1.6	2	3854	1	3854	0
GSM65842	2	Breast		OXFU_316	Basal	47	0				0	2.2	3	4683	0	4683	0
GSM65843	1	Breast		OXFU_320	Her2	39	0				0	5	3	2562	1	2562	0
GSM65844	A	Breast		OXFU_348	LumB	65	1				0	4.5	3	221	1	221	1
GSM65845	2	Breast		OXFU_360	Basal	32	0				0	3	3	4598	0	4598	0
GSM65846	B	Breast		OXFU_366	Her2	57	0				0	2.5	3	1038	1	1112	1
GSM65847	3	Breast		OXFU_373	LumA	64	1				0	1.8	?	1065	1	1065	1
GSM65848	6	Breast		OXFU_382	LumA	60	1				0	3	2	4668	0	4668	0
GSM65849	6	Breast		OXFU_397	LumA	71	1				0	2	?	1056	1	1056	1
GSM65850	2	Breast		OXFU_419	Basal	42	0				0	0.7	3	3815	0	4534	0
GSM65851	B	Breast		OXFU_449	LumB	57	1				0	3	?	4550	0	4550	0
GSM65852	2	Breast		OXFU_476	Basal	53	NA				0	2.5	?	1267	1	1267	1
GSM65853	6	Breast		OXFU_484	LumB	64	1				0	1.3	2	3912	0	3912	0
GSM65854	6	Breast		OXFU_491	LumA	66	1				0	2	?	4477	0	4477	0
GSM65855	B	Breast		OXFU_513	LumB	47	0				0	3.8	2	1136	1	1136	0
GSM65856	A	Breast		OXFU_522	LumB	63	1				0	2.4	?	3583	0	3583	0
GSM65857	B	Breast		OXFU_530	LumA	54	1				0	1.8	2	996	1	1731	1
GSM65858	5	Breast		OXFU_531	LumA	42	NA				0	1.6	1	4395	0	4395	0
GSM65859	5	Breast		OXFU_533	LumA	53	1				0	2.6	2	4498	0	4498	0
GSM65860	A	Breast		OXFU_535	LumB	59	1				0	1.5	1	4473	0	4473	0
GSM65861	3	Breast		OXFU_543	Her2	71	0				0	1.9	3	965	1	965	1
GSM65862	6	Breast		OXFU_544	LumA	54	1				0	1.8	1	4329	0	4329	0
GSM65863	2	Breast		OXFU_547	Basal	45	0				0	4	3	3380	0	4354	0
GSM65864	6	Breast		OXFU_549	LumA	64	1				0	1	?	3666	1	3666	0
GSM65865	5	Breast		OXFU_557	Normal	43	0				0	3	3	4402	0	4402	0
GSM65866	3	Breast		OXFU_559	Her2	68	0				0	1.3	3	4078	0	4078	0
GSM65867	6	Breast		OXFU_573	LumB	63	1				0	2	2	4218	0	4218	0
GSM65868	A	Breast		OXFU_598	LumB	69	1				0	2	2	1491	1	1098	1
GSM65869	6	Breast		OXFU_608	LumA	62	1				0	3	3	961	1	961	1
GSM65870	1	Breast		OXFU_662	LumA	43	0				0	2.2	3	2083	1	4183	0
GSM65871	6	Breast		OXFU_869	LumA	48	1				0	1	1	3189	0	3189	0
GSM65872	5	Breast		OXFU_1065	LumA	43	0				0	2	3	729	1	729	1
GSM65873	6	Breast		OXFU_1183	LumB	50	1				0	0.8	1	1591	0	1591	0
GSM65874	5	Breast		OXFU_1210	Basal	43	1				0	0.8	1	1920	0	1920	0
GSM65875	6	Breast		OXFU_1248	LumA	70	1				0	2	2	3262	0	3262	0
GSM65876	5	Breast		OXFU_1286	Claudin	52	NA				0	2	1	1913	0	1913	0
GSM65877	6	Breast		OXFU_1328	LumA	49	1				0	1.3	?	2648	0	2648	0
GSM65878	2	Breast		OXFU_1373	Basal	38	0				0	2	3	268	1	268	1
GSM65879	2	Breast		OXFU_1415	Basal	47	0				0	0.9	?	1290	0	1290	0
GSM65880	6	Breast		OXFU_1605	LumA	39	0				0	1	2	2297	1	2809	0
GSM177885	4	Breast	7390	VDXGUYU_4002	Her2	57	0				0	3	3	723	1	723	1	937	1
GSM177886	B	Breast		VDXGUYU_4008	LumB	57	1				0	3	3	183	1	6591	0	6591	0
GSM177887	2	Breast		VDXGUYU_4011	Basal	48	0				0	2.5	3	524	1	524	1	922	1
GSM177888	B	Breast		VDXGUYU_4014	LumB	42	1				0	1.8	3	2192	1	6255	1	6255	1
GSM177889	A	Breast		VDXGUYU_4022	LumB	46	1				0	3	2	3822	1	3822	1	4133	1
GSM177890	6	Breast		VDXGUYU_4033	Claudin	58	1				0	2	2	6507	0	6507	0	6507	0
GSM177891	2	Breast		VDXGUYU_4034	Basal	44	0				0	2	3	709	1	5947	0	5947	0
GSM177892	5	Breast		VDXGUYU_4036	Claudin	58	1				0	2.5	1	5816	1	5816	1	5816	1
GSM177893	A	Breast		VDXGUYU_4040	LumA	47	1				0	3	3	6007	0	6007	0	6007	0
GSM177894	5	Breast		VDXGUYU_4041	Claudin	38	1				0	2.5	2	422	1	1233	1	1484	1
GSM177895	6	Breast		VDXGUYU_4043	LumB	59	1				0	2	3	1136	1	1136	1	1911	1
GSM177896	6	Breast		VDXGUYU_4044	LumA	50	1				0	0.8	1	5984	0	5984	0	5984	0
GSM177897	2	Breast		VDXGUYU_4045	Basal	46	0				0	4.5	3	6249	0	6249	0	6249	0
GSM177898	3	Breast		VDXGUYU_4046	Her2	57	0				0	2	2	2841	1	4066	1	4372	1
GSM177899	1	Breast		VDXGUYU_4049	Basal	33	0				0	2.5	3	458	1	690	1	977	1
GSM177900	A	Breast		VDXGUYU_4052	LumB	42	1				0	2	3	994	1	994	1	3830	1
GSM177901	B	Breast		VDXGUYU_4054	Her2	38	0				0	2	3	282	1	434	1	667	1
GSM177902	4	Breast		VDXGUYU_4056	Her2	55	0				0	2.5	2	548	1	1743	1	2129	1
GSM177903	3	Breast		VDXGUYU_4060	Her2	57	0				0	2.5	2	1820	1	2863	1	3590	1
GSM177904	6	Breast		VDXGUYU_4061	LumA	46	1				0	2.5	2	5693	0	5693	0	5693	0
GSM177905	B	Breast		VDXGUYU_4062	Her2	50	1				0	2	2	5823	0	5823	0	5823	0
GSM177906	4	Breast		VDXGUYU_4067	Basal	46	0				0	2	3	5785	0	5785	0	5785	0
GSM177907	5	Breast		VDXGUYU_4072	LumA	46	1				0	2.5	2	5598	1	5661	0	5661	0
GSM177908	6	Breast		VDXGUYU_4073	LumA	51	1				0	1.5	2	2909	1	2909	1	2909	1
GSM177909	2	Breast		VDXGUYU_4074	Basal	58	0				0	2.5	3	121	1	1171	1	1674	1
GSM177910	6	Breast		VDXGUYU_4075	LumB	59	1				0	2.6	1	5110	0	5110	0	5110	0
GSM177911	5	Breast		VDXGUYU_4076	LumA	49	1				0	0.6	2	5533	0	5533	0	5533	0
GSM177912	6	Breast		VDXGUYU_4080	Normal	43	1				0	2.5	1	1429	1	5571	0	5571	0
GSM177913	2	Breast		VDXGUYU_4081	Basal	47	0				0	2	3	5519	0	5519	0	5519	0
GSM177914	1	Breast		VDXGUYU_4087	LumA	37	1				0	1.7	3	5379	0	5379	0	5379	0
GSM177915	1	Breast		VDXGUYU_4088	LumB	48	1				0	4	3	4675	0	4675	0	4675	0
GSM177916	A	Breast		VDXGUYU_4096	LumB	47	1				0	1.9	2	1666	1	4652	0	4652	0
GSM177917	A	Breast		VDXGUYU_4097	LumA	46	1				0	2.5	2	4227	0	4227	0	4227	0
GSM177918	3	Breast		VDXGUYU_4098	Her2	48	0				0	2	3	316	1	910	1	1530	1
GSM177919	A	Breast		VDXGUYU_4099	LumA	58	1				0	1.9	2	4472	0	4472	0	4472	0
GSM177920	B	Breast		VDXGUYU_4105	LumB	34	1				0	2	3	350	1	1206	1	1275	1
GSM177921	6	Breast		VDXIGRU_166154	LumA	30	1				0	4.5	2	5632	1	7057	0	7057	0
GSM177922	6	Breast		VDXIGRU_171150	LumA	35	1				0	3	2	958	0	958	0	958	0
GSM177923	2	Breast		VDXIGRU_171260	Basal	56	0				0	2.6	3	5359	0	5359	0	5359	0
GSM177924	A	Breast		VDXIGRU_171558	LumB	35	0				0	3.2	2	5945	0	5945	0	5945	0
GSM177925	2	Breast		VDXIGRU_171620	Basal	52	0				0	2.7	3	5651	0	5651	0	5651	0
GSM177926	A	Breast		VDXIGRU_172086	LumB	47	1				0	3	3	528	1	528	1	6036	1
GSM177927	4	Breast		VDXIGRU_211980	Her2	42	0				0	1.6	3	408	1	796	1	1436	1
GSM177928	5	Breast		VDXIGRU_214603	LumB	54	1				0	1.7	2	5685	0	5685	0	5685	0
GSM177929	B	Breast		VDXIGRU_216806	LumB	42	1				0	2.5	3	1023	1	1023	1	1754	1
GSM177930	5	Breast		VDXIGRU_216939	Claudin	50	1				0	2.5	2	4791	0	4791	0	4791	0
GSM177931	5	Breast		VDXIGRU_217320	LumA	42	1				0	3	1	1215	0	1215	0	1215	0
GSM177932	6	Breast		VDXIGRU_219139	LumA	38	1				0	3.5	1	3779	0	3779	0	3779	0
GSM177933	6	Breast		VDXIGRU_219468	Her2	37	1				0	2.5	3	5306	0	5306	0	5306	0
GSM177934	B	Breast		VDXIGRU_219490	Her2	44	1				0	3	3	5678	0	5678	0	5678	0
GSM177935	2	Breast		VDXIGRU_219587	Basal	37	0				0	3.1	3	421	1	421	1	794	1
GSM177936	6	Breast		VDXIGRU_219863	LumB	51	1				0	1.5	2	840	1	5612	0	5612	0
GSM177937	2	Breast		VDXIGRU_219873	Basal	53	0				0	4	3	3121	1	3121	1	3326	0
GSM177938	6	Breast		VDXIGRU_245392	LumA	49	1				0	2.5	1	1104	0	1104	0	1104	0
GSM177939	3	Breast		VDXIGRU_245596	Her2	43	0				0	3	3	4691	0	4691	0	4691	0
GSM177940	A	Breast		VDXIGRU_246047	LumB	39	1				0	2.2	2	1609	1	5238	0	5238	0
GSM177941	6	Breast		VDXIGRU_246166	LumA	47	1				0	2	2	5101	0	5101	0	5101	0
GSM177942	B	Breast		VDXIGRU_246381	Her2	42	1				0	1.9	3	2809	0	2809	0	2809	0
GSM177943	2	Breast		VDXIGRU_246560	Basal	39	0				0	1.2	2	3296	0	3296	0	3296	0
GSM177944	4	Breast		VDXIGRU_246821	Claudin	52	1				0	3	2	546	1	3555	0	3555	0
GSM177945	6	Breast		VDXIGRU_246919	LumB	50	1				0	1.5	2	3525	1	5433	0	5433	0
GSM177946	6	Breast		VDXIGRU_247000	LumB	36	1				0	2.2	3	854	1	5228	0	5228	0
GSM177947	6	Breast		VDXIGRU_247243	LumA	45	1				0	2.5	2	1813	1	5316	0	5316	0
GSM177948	4	Breast		VDXIGRU_247401	LumA	50	1				0	1.7	1	4925	0	4925	0	4925	0
GSM177949	A	Breast		VDXIGRU_254031	LumA	39	1				0	2.3	3	3853	1	5012	0	5012	0
GSM177950	A	Breast		VDXIGRU_254485	LumB	44	1				0	3	1	4642	0	4642	0	4642	0
GSM177951	6	Breast		VDXIGRU_255160	Claudin	50	1				0	1.3	1	3311	0	3311	0	3311	0
GSM177952	5	Breast		VDXIGRU_255627	LumA	51	1				0	1.8	2	4863	0	4863	0	4863	0
GSM177953	6	Breast		VDXIGRU_256209	LumB	49	1				0	2	1	1780	1	1815	1	3347	1
GSM177954	2	Breast		VDXIGRU_256734	Basal	37	0				0	2	2	803	1	803	1	1049	1
GSM177955	6	Breast		VDXIGRU_256940	LumA	51	1				0	1.8	2	2105	0	2105	0	2105	0
GSM177956	2	Breast		VDXIGRU_256975	Basal	40	0				0	2	3	530	1	530	1	929	1
GSM177957	5	Breast		VDXIGRU_271448	LumA	44	1				0	2	1	4830	0	4830	0	4830	0
GSM177958	B	Breast		VDXIGRU_271982	Claudin	49	1				0	2	3	1721	1	1721	1	2148	1
GSM177959	3	Breast		VDXIGRU_272219	Her2	53	1				0	1.5	1	4720	0	4720	0	4720	0
GSM177960	A	Breast		VDXIGRU_272823	LumB	44	1				0	2.9	2	1259	1	1259	1	2453	1
GSM177961	5	Breast		VDXIGRU_280328	LumA	48	1				0	2.3	2	3976	1	3976	1	4438	0
GSM177962	6	Breast		VDXIGRU_280352	Her2	57	1				0	2.5	2	3331	1	4050	1	4469	0
GSM177963	2	Breast		VDXIGRU_280775	Basal	45	1				0	3	3	1740	0	1740	0	1740	0
GSM177964	6	Breast		VDXIGRU_287897	LumA	44	1				0	2	1	3218	1	3608	1	3608	1
GSM177965	6	Breast		VDXIGRU_306818	LumA	39	1				0	1.5	2	2536	1	3900	0	3900	0
GSM177966	2	Breast		VDXIGRU_307251	Basal	40	0				0	3	3	1554	0	1554	0	1554	0
GSM177967	6	Breast		VDXIGRU_307327	Claudin	38	1				0	2	3	3544	0	3544	0	3544	0
GSM177968	2	Breast		VDXIGRU_307506	LumA	45	1				0	2.6	1	3721	0	3721	0	3721	0
GSM177969	6	Breast		VDXIGRU_307829	LumA	43	1				0	2.6	2	3771	0	3771	0	3771	0
GSM177970	2	Breast		VDXIGRU_314827	Basal	47	0				0	1.5	3	3293	0	3293	0	3293	0
GSM177971	B	Breast		VDXOXFU_37	Claudin	38	0				0	1.8	2	3093	1	3800	0	3800	0
GSM177972	6	Breast		VDXOXFU_57	LumA	43	0				0	2	2	4396	1	4415	1	4455	0
GSM177973	B	Breast		VDXOXFU_104	LumB	60	1				0	3.1	3	649	1	649	1	1029	1
GSM177974	B	Breast		VDXOXFU_157	LumA	42	1				0	2	2	4945	1	4952	0	4952	0
GSM177975	2	Breast		VDXOXFU_194	Basal	46	0				0	2.1	3	1693	1	1693	1	2985	1
GSM177976	5	Breast		VDXOXFU_220	LumA	47	0				0	1	2	3725	1	4603	0	4603	0
GSM177977	3	Breast		VDXOXFU_245	Her2	54	0				0	1	3	4857	0	4857	0	4857	0
GSM177978	2	Breast		VDXOXFU_316	Basal	47	0				0	2.2	3	4681	0	4681	0	4681	0
GSM177979	1	Breast		VDXOXFU_320	Her2	39	0				0	5	3	2561	1	2965	1	2965	1
GSM177980	2	Breast		VDXOXFU_360	Basal	32	0				0	3	3	4596	0	4596	0	4596	0
GSM177981	B	Breast		VDXOXFU_366	Her2	57	0				0	2.5	3	1038	1	1112	1	1205	1
GSM177982	B	Breast		VDXOXFU_513	LumB	47	0				0	3.8	2	1141	1	1918	1	1918	1
GSM177983	B	Breast		VDXOXFU_530	LumA	54	1				0	1.8	2	996	1	1731	1	2111	1
GSM177984	6	Breast		VDXOXFU_544	LumA	54	1				0	1.8	1	4327	0	4327	0	4327	0
GSM177985	2	Breast		VDXOXFU_547	Basal	45	0				0	4	3	4352	0	4352	0	4352	0
GSM177986	1	Breast		VDXOXFU_662	LumA	43	1				0	2.2	3	2083	1	4181	0	4181	0
GSM177987	6	Breast		VDXOXFU_869	LumA	48	1				0	1	1	3188	0	3188	0	3188	0
GSM177988	1	Breast		VDXOXFU_1006	Claudin	43	1				0	2	3	2672	0	2672	0	2672	0
GSM177989	6	Breast		VDXOXFU_1065	LumA	43	1				0	2	2	730	1	730	1	794	1
GSM177990	6	Breast		VDXOXFU_1183	LumB	50	1				0	0.8	1	1591	0	1591	0	1591	0
GSM177991	5	Breast		VDXOXFU_1210	Basal	43	1				0	0.8	1	1920	0	1920	0	1920	0
GSM177992	6	Breast		VDXOXFU_1328	LumA	49	1				0	1.3	2	2647	0	2647	0	2647	0
GSM177993	2	Breast		VDXOXFU_1373	Basal	38	0				0	2	2	269	1	269	1	413	1
GSM177994	2	Breast		VDXOXFU_1415	Basal	47	0				0	0.9	2	1290	0	1290	0	1290	0
GSM177995	6	Breast		VDXKIU_121	LumB	54	1				0	1	2	4568	0	4568	0	4568	0
GSM177996	5	Breast		VDXKIU_205	LumA	52	1				0	1.9	1	4537	0	4537	0	4537	0
GSM177997	3	Breast		VDXKIU_386	Her2	51	1				0	1.4	2	5035	0	5035	0	5035	0
GSM177998	5	Breast		VDXKIU_440	LumA	50	1				0	0.9	2	1465	1	2604	1	3207	1
GSM177999	2	Breast		VDXKIU_1000	Basal	43	0				0	4	2	394	1	394	1	491	1
GSM178000	5	Breast		VDXKIU_1246	LumA	24	1				0	0.9	2	3512	1	6777	1	8251	0
GSM178001	2	Breast		VDXKIU_15E2	Basal	40	1				0	1.4	3	2549	0	2549	0	2549	0
GSM178002	6	Breast		VDXKIU_1608	LumA	56	1				0	1	2	4085	0	4085	0	4085	0
GSM178003	2	Breast		VDXKIU_1708	Basal	43	0				0	2	3	2892	1	2892	1	2892	1
GSM178004	6	Breast		VDXKIU_2481	LumB	50	1				0	1.1	NA	2441	1	5236	0	5236	0
GSM178005	5	Breast		VDXKIU_2656	LumB	54	1				0	1	1	5406	0	5406	0	5406	0
GSM178006	3	Breast		VDXKIU_2743	Her2	45	0				0	2.2	3	4279	0	4279	0	4279	0
GSM178007	5	Breast		VDXKIU_2889	Claudin	43	1				0	1.2	2	1520	1	5359	0	5359	0
GSM178008	6	Breast		VDXKIU_2946	LumB	49	1				0	2	1	3964	0	3964	0	3964	0
GSM178009	3	Breast		VDXKIU_3367	Basal	53	0				0	3.8	3	277	1	289	1	642	1
GSM178010	3	Breast		VDXKIU_15E6	Her2	39	0				0	1.1	3	6298	0	6298	0	6298	0
GSM178011	5	Breast		VDXKIU_15E7	Basal	38	1				0	2.2	NA	4972	1	6399	0	6399	0
GSM178012	2	Breast		VDXKIU_15E8	Basal	38	1				0	2	3	5683	0	5683	0	5683	0
GSM178013	2	Breast		VDXKIU_101B88	Basal	40	0				0	1.2	3	6240	0	6240	0	6240	0
GSM178014	A	Breast		VDXKIU_125B43	LumA	38	1				0	1.5	2	6161	0	6161	0	6161	0
GSM178015	5	Breast		VDXKIU_136B04	LumA	54	1				0	1.7	2	892	1	6132	0	6132	0
GSM178016	5	Breast		VDXKIU_144B49	LumB	40	1				0	2.1	2	4212	1	4212	1	5337	1
GSM178017	4	Breast		VDXKIU_15C5	Her2	56	0				0	1	3	4980	0	4980	0	4980	0
GSM178018	A	Breast		VDXKIU_15D6	LumA	45	1				0	2	2	1703	1	1703	1	1703	1
GSM178019	6	Breast		VDXKIU_15D7	LumA	46	1				0	2	2	5014	0	5014	0	5014	0
GSM178020	B	Breast		VDXKIU_15D9	LumB	45	1				0	1.6	3	880	1	880	1	1924	1
GSM178021	2	Breast		VDXKIU_15H3	Basal	33	0				0	2.8	3	8711	0	8711	0	8711	0
GSM178022	B	Breast		VDXKIU_15H4	LumA	37	0				0	2.4	3	4672	0	4672	0	4672	0
GSM178023	2	Breast		VDXKIU_16B4	Basal	42	0				0	2.5	3	6943	0	6943	0	6943	0
GSM178024	6	Breast		VDXKIU_16C8	Normal	47	1				0	1.1	3	6135	0	6135	0	6135	0
GSM178025	B	Breast		VDXKIU_16G1	LumB	43	1				0	2	2	805	1	805	1	1803	1
GSM178026	A	Breast		VDXKIU_197B95	LumB	44	1				0	1.6	3	5917	0	5917	0	5917	0
GSM178027	5	Breast		VDXKIU_199B55	LumA	54	1				0	2.3	2	5909	0	5909	0	5909	0
GSM178028	3	Breast		VDXKIU_219C42	Her2	51	0				0	1.8	2	2196	1	2196	1	2196	1
GSM178029	5	Breast		VDXKIU_220C70	LumA	42	1				0	2	2	5860	0	5860	0	5860	0
GSM178030	6	Breast		VDXKIU_231C80	LumA	56	1				0	2.2	2	2349	1	2349	1	3650	1
GSM178031	A	Breast		VDXKIU_247C76	LumA	56	1				0	2.5	2	5779	0	5779	0	5779	0
GSM178032	6	Breast		VDXKIU_248C91	LumB	58	1				0	2.3	3	5779	0	5779	0	5779	0
GSM178033	5	Breast		VDXKIU_266C51	LumA	58	1				0	2.2	2	5723	0	5723	0	5723	0
GSM178034	2	Breast		VDXKIU_268C87	Basal	32	1				0	1.5	2	5714	0	5714	0	5714	0
GSM178035	2	Breast		VDXKIU_279C61	Basal	50	1				0	1.9	3	5653	0	5653	0	5653	0
GSM178036	6	Breast		VDXKIU_27B8	LumA	49	0				0	1.3	3	125	1	125	1	146	1
GSM178037	A	Breast		VDXKIU_27C4	LumA	47	1				0	1.9	1	5678	0	5678	0	5678	0
GSM178038	A	Breast		VDXKIU_27D5	LumB	56	1				0	2.2	2	1742	1	1742	1	2697	1
GSM178039	5	Breast		VDXKIU_282C51	LumA	55	1				0	1	1	865	1	3614	1	3614	1
GSM178040	6	Breast		VDXKIU_284C63	LumA	48	1				0	1.8	2	5602	0	5602	0	5602	0
GSM178041	5	Breast		VDXKIU_28C76	LumA	56	1				0	0.9	2	5768	0	5768	0	5768	0
GSM178042	6	Breast		VDXKIU_292C66	LumA	51	1				0	2	2	5684	0	5684	0	5684	0
GSM178043	5	Breast		VDXKIU_309C49	LumA	44	1				0	1.2	3	5530	0	5530	0	5530	0
GSM178044	5	Breast		VDXKIU_43C47	LumA	46	0				0	1.2	2	232	1	5551	0	5551	0
GSM178045	1	Breast		VDXKIU_87A79	LumA	36	1				0	1.2	1	6352	0	6352	0	6352	0
GSM178046	5	Breast		VDXRHU_302	LumA	44	1				0	1.3	2	722	1	6295	0	6295	0
GSM178047	6	Breast		VDXRHU_317	LumA	41	1				0	2.2	2	6590	1	7185	1	7260	0
GSM178048	6	Breast		VDXRHU_329	LumB	60	1				0	3	2	6281	0	6281	0	6281	0
GSM178049	A	Breast		VDXRHU_410	LumA	59	1				0	3	2	3313	1	3313	1	4594	1
GSM178050	B	Breast		VDXRHU_535	Her2	48	0				0	2.7	3	6003	0	6003	0	6003	0
GSM178051	5	Breast		VDXRHU_1207	Basal	53	1				0	3	2	966	1	2972	1	2972	1
GSM178052	4	Breast		VDXRHU_1246	Her2	43	0				0	4	3	6232	0	6232	0	6232	0
GSM178053	A	Breast		VDXRHU_1315	LumA	33	1				0	1.5	2	1857	1	9108	0	9108	0
GSM178054	6	Breast		VDXRHU_1472	LumA	42	1				0	2.6	1	4353	1	4353	1	5445	1
GSM178055	4	Breast		VDXRHU_1496	Claudin	51	0				0	4	3	3914	0	3914	0	3914	0
GSM178056	A	Breast		VDXRHU_1522	LumB	31	1				0	1.7	3	5181	0	5181	0	5181	0
GSM178057	A	Breast		VDXRHU_1526	LumB	60	1				0	3.2	3	3855	0	3855	0	3855	0
GSM178058	B	Breast		VDXRHU_1549	Her2	46	1				0	2	3	5156	0	5156	0	5156	0
GSM178059	2	Breast		VDXRHU_1568	Basal	59	0				0	2.1	3	4744	0	4744	0	4744	0
GSM178060	A	Breast		VDXRHU_1720	Her2	24	1				0	3.2	1	794	1	794	1	1308	1
GSM178061	1	Breast		VDXRHU_1721	LumA	54	1				0	3	2	1598	1	1598	1	1864	1
GSM178062	5	Breast		VDXRHU_1745	LumA	55	1				0	0.8	2	5038	0	5038	0	5038	0
GSM178063	3	Breast		VDXRHU_1767	Her2	41	0				0	2.1	3	4874	0	4874	0	4874	0
GSM178064	B	Breast		VDXRHU_1771	LumB	42	1				0	2.5	3	4555	0	4555	0	4555	0
GSM178065	3	Breast		VDXRHU_1917	Her2	47	0				0	2.5	3	4487	0	4487	0	4487	0
GSM178066	3	Breast		VDXRHU_1919	Her2	53	0				0	2.2	3	4297	0	4297	0	4297	0
GSM178067	5	Breast		VDXRHU_1959	LumA	50	1				0	2.4	2	4866	0	4866	0	4866	0
GSM178068	B	Breast		VDXRHU_1970	LumB	44	1				0	2.2	3	4178	0	4178	0	4178	0
GSM178069	B	Breast		VDXRHU_2039	LumB	48	0				0	1.5	1	2674	1	4618	1	6011	1
GSM178070	A	Breast		VDXRHU_2248	LumB	49	1				0	3	2	2541	1	4052	0	4052	0
GSM178071	B	Breast		VDXRHU_2320	LumA	43	1				0	2.5	2	1432	1	3782	0	3782	0
GSM178072	6	Breast		VDXRHU_2393	LumA	45	1				0	2	1	3492	0	3492	0	3492	0
GSM178073	3	Breast		VDXRHU_2587	Her2	53	0				0	1.4	3	2561	0	2561	0	2561	0
GSM178074	A	Breast		VDXRHU_3642	LumA	40	1				0	4.2	3	2454	1	2454	1	5284	1
GSM178075	2	Breast		VDXRHU_4188	Basal	48	0				0	3.2	3	2879	0	2879	0	2879	0
GSM178076	5	Breast		VDXRHU_5223	Claudin	56	1				0	1.5	2	5137	0	5137	0	5137	0
GSM178077	5	Breast		VDXRHU_5226	Claudin	45	1				0	1.7	2	6961	1	7023	0	7023	0
GSM178078	2	Breast		VDXRHU_5228	Basal	39	0				0	2.2	3	5673	0	5673	0	5673	0
GSM178079	2	Breast		VDXRHU_5232	Basal	46	0				0	3.2	3	404	1	404	1	1246	1
GSM178080	A	Breast		VDXRHU_5235	LumB	47	1				0	2.5	1	2225	0	2225	0	2225	0
GSM178081	1	Breast		VDXRHU_5236	Claudin	43	1				0	1.2	2	2722	0	2722	0	2722	0
GSM178082	2	Breast		VDXRHU_5240	Basal	39	0				0	2.5	3	1345	1	1781	0	1781	0
