# Supplementary material for: Increased metastasis with loss of E2F2 in Myc-driven tumors
Source: Oncotarget. 2015 Oct 13;6(35):38210–24. doi: 10.18632/oncotarget.5690 (PMC4741994; doi:10.18632/oncotarget.5690)
Supplement: Supplementary file 7 [file oncotarget-06-38210-s007.xlsx]

## Sheet: HumanClusters
Sample ID	Cluster	Samples	MYC	E2F2	205712_at	213362_at	214043_at
GSM282380	1	Breast	0.277172	0.283368	5.52	4.39	6.19
GSM282400	1	Breast	0.321225	0.205979	5.23	4.25	5.53
GSM282434	1	Breast	0.448077	0.129698	5.09	4.22	4.51
GSM282437	1	Breast	0.614429	0.1627	5.24	4.21	4.89
GSM282438	1	Breast	0.397793	0.105638	5.44	4.24	5.76
GSM282447	1	Breast	0.256987	0.385499	5.56	4.21	4.89
GSM282468	1	Breast	0.300763	0.250885	5.33	4.09	5.34
GSM282475	1	Breast	0.763715	0.720712	5.53	4.45	6.17
GSM282483	1	Breast	0.329906	0.484211	5.64	4.3	6.15
GSM282502	1	Breast	0.47438	0.46553	5.29	4.07	5.25
GSM282513	1	Breast	0.340719	0.424315	5.31	4.38	5.97
GSM282523	1	Breast	0.708318	0.704586	5.19	4.22	5.38
GSM282530	1	Breast	0.546122	0.441713	5.4	4.19	5.78
GSM282534	1	Breast	0.361902	0.422156	5.34	4.52	5.42
GSM282552	1	Breast	0.643038	0.180857	5.34	4.59	5.2
GSM282553	1	Breast	0.30332	0.652741	5.32	4.33	4.61
GSM36794	1	Breast	0.565141	0.666284	5.54	4.31	5.67
GSM36801	1	Breast	0.46279	0.866957	5.4	3.99	4.51
GSM36816	1	Breast	0.386786	0.700637	5.51	4.11	4.55
GSM36851	1	Breast	0.389819	0.745661	5.33	4.09	4.48
GSM36852	1	Breast	0.204814	0.191413	5.09	4.07	4.97
GSM36854	1	Breast	0.420214	0.742043	5.25	4.03	4.7
GSM36857	1	Breast	0.633923	0.51805	5.34	4.29	5.17
GSM36860	1	PriMet	0.806427	0.863755	5.01	4.09	4.98
GSM36863	1	Breast	0.580615	0.871695	5.35	4.16	4.52
GSM36877	1	PriMet	0.73978	0.815557	5.08	4.07	4.7
GSM36888	1	PriMet	0.601585	0.827909	5.28	4.1	5.06
GSM36889	1	Breast	0.550441	0.362936	5.28	4.12	5.12
GSM36890	1	Breast	0.394408	0.630238	5.27	4.19	5.27
GSM36892	1	Breast	0.658977	0.723904	5.27	4.05	4.84
GSM36905	1	PriMet	0.468833	0.886634	5.38	3.64	4.41
GSM36906	1	Breast	0.771414	0.861986	5.3	4	4.86
GSM36920	1	PriMet	0.538576	0.662116	5.07	3.97	5.71
GSM36929	1	Breast	0.524237	0.897418	5.27	3.99	4.66
GSM36963	1	Breast	0.709275	0.847277	5.38	4.05	4.85
GSM36992	1	Breast	0.495024	0.741497	5.15	4.27	6.07
GSM36996	1	PriMet	0.669075	0.838414	4.89	4.18	5.15
GSM37034	1	Breast	0.628911	0.90284	4.89	4.37	4.57
GSM37049	1	PriMet	0.35724	0.64299	5.28	3.82	4.39
GSM50072	1	Breast	0.345853	0.454948	5.21	4.03	4.61
GSM50122	1	PriMet	0.509186	0.286568	5.25	4.19	4.84
GSM50127	1	Breast	0.22107	0.115826	5.26	4.44	5.64
GSM50130	1	Breast	0.79276	0.0858637	5.04	4.18	4.89
GSM79138	1	Breast	0.143993	0.211485	5.26	4.25	5.47
GSM79146	1	Breast	0.343156	0.663188	5.34	4.23	4.8
GSM79166	1	Breast	0.410359	0.491606	5.2	4.47	5.13
GSM79173	1	Breast	0.433644	0.352431	5.26	4.22	5.73
GSM79190	1	Breast	0.195552	0.425015	5.27	4.31	5.19
GSM79195	1	Breast	0.413551	0.480215	5.11	4.13	5.19
GSM79202	1	Breast	0.156695	0.338373	5.44	4.27	5.52
GSM79238	1	Breast	0.643132	0.238744	5.14	4.31	4.99
GSM79242	1	Breast	0.305631	0.493526	5.42	4.39	5.57
GSM79247	1	Breast	0.656119	0.596967	5.28	4.05	5.45
GSM79272	1	Breast	0.411311	0.40881	5.1	3.91	4.88
GSM79322	1	Breast	0.256083	0.756761	5.07	4.14	4.8
GSM79324	1	Breast	0.272422	0.314316	5.09	3.94	4.87
GSM79325	1	Breast	0.452775	0.285614	5.17	4.33	5.5
GSM79338	1	Breast	0.316782	0.4543	5.2	4.07	5.07
GSM79344	1	Breast	0.406269	0.77029	5.26	4.18	5.25
GSM79345	1	Breast	0.413794	0.513856	5.03	4.22	5.12
GSM79351	1	Breast	0.274843	0.186621	5.69	4.62	6.76
GSM79357	1	Breast	0.253668	0.240828	5.37	4.21	5
GSM79364	1	Breast	0.340871	0.178552	5.26	4.28	5.42
GSM150799	1	Breast	0.432695	0.254033	5.05	4.23	5.12
GSM150984	1	Breast	0.520417	0.866526	5.17	4.17	4.22
GSM150999	1	Breast	0.416203	0.428566	5.92	4.5	5.86
GSM151022	1	Breast	0.410359	0.491606	5.31	4.38	5.15
GSM151032	1	Breast	0.413551	0.480215	5.12	4.04	5.1
GSM151043	1	Breast	0.656119	0.596967	5.37	4.11	5.42
GSM151060	1	Breast	0.316782	0.4543	5.14	4.13	4.95
GSM151064	1	Breast	0.274843	0.186621	5.6	4.62	7.02
GSM65329	1	Breast	0.413794	0.513856	5.27	4.29	5.31
GSM65350	1	Breast	0.429732	0.874638	5.26	4.44	6.43
GSM65356	1	Breast	0.547878	0.219409	5.08	4	4.97
GSM65357	1	Breast	0.494048	0.424599	4.95	4.33	5.28
GSM65367	1	Breast	0.642304	0.749324	7.05	4.87	6.22
GSM65769	1	Breast	0.433644	0.352431	5.28	4.18	5.71
GSM65772	1	Breast	0.195552	0.425015	5.28	4.05	5.01
GSM65817	1	Breast	0.253668	0.240828	5.45	4.27	5.05
GSM65821	1	Breast	0.726701	0.412939	5.35	4.03	5.17
GSM65843	1	Breast	0.482918	0.700223	5.52	4.19	5.64
GSM65870	1	Breast	0.3293	0.443918	5.55	4.11	5.26
GSM177899	1	Breast	0.67844	0.885824	5.07	4.1	4.85
GSM177914	1	Breast	0.544275	0.389199	5.22	3.85	4.67
GSM177915	1	Breast	0.406123	0.731158	5.46	4.1	5.21
GSM177979	1	Breast	0.57339	0.712803	5.4	4.24	5.32
GSM177986	1	Breast	0.491117	0.70075	5.45	4.09	5.25
GSM177988	1	Breast	0.514515	0.911676	5.71	3.55	5.19
GSM178045	1	Breast	0.27974	0.39388	5.64	4.33	4.84
GSM178061	1	Breast	0.222696	0.429704	5.37	4.31	5.32
GSM178081	1	Breast	0.259346	0.10435	4.98	4.15	4.74
GSM282385	2	Breast	0.726384	0.583178	5.74	4.3	5.34
GSM282398	2	Breast	0.636514	0.782138	5.49	4.56	6.69
GSM282413	2	Breast	0.499385	0.358944	5.35	4.17	5.21
GSM282427	2	Breast	0.735284	0.801608	5.27	4.3	5.4
GSM282435	2	Breast	0.85873	0.861499	5.79	4.81	5.58
GSM282440	2	Breast	0.740909	0.727615	5.95	4.64	6.34
GSM282446	2	Breast	0.82317	0.295681	4.95	4.16	5.14
GSM282454	2	Breast	0.901879	0.794997	5.15	4.36	5.36
GSM282464	2	Breast	0.822948	0.785352	5.21	3.89	5.04
GSM282465	2	Breast	0.210666	0.107956	5.53	4.3	6.25
GSM282471	2	Breast	0.802714	0.750643	5.32	4.28	5.71
GSM282474	2	Breast	0.756289	0.628422	5.29	4.25	5.79
GSM282482	2	Breast	0.61566	0.454358	5.37	4.02	5.41
GSM282497	2	Breast	0.798943	0.747733	5.2	4.11	5.24
GSM282508	2	Breast	0.706385	0.617837	5.27	4.34	5.84
GSM282511	2	Breast	0.487514	0.0684044	5.47	4.16	4.79
GSM282528	2	Breast	0.865848	0.82828	5.2	4.41	5.42
GSM282551	2	Breast	0.821807	0.713128	5.68	4.15	4.76
GSM282565	2	Breast	0.891285	0.741426	4.57	4.23	5.23
GSM282569	2	Breast	0.864714	0.639795	5.43	4.25	6.32
GSM352145	2	Lung	0.425904	0.455069	4.81	3.87	4.93
GSM36788	2	Breast	0.861506	0.879395	5.08	4.58	5.25
GSM36795	2	Breast	0.760897	0.822181	5.19	4.24	5.08
GSM36797	2	PriMet	0.726691	0.821692	5.17	4.11	5.42
GSM36798	2	Breast	0.587049	0.615678	5.5	4.47	5.91
GSM36817	2	Breast	0.721323	0.841694	5.38	3.95	4.51
GSM36822	2	Breast	0.85267	0.820025	5.33	4.14	4.9
GSM36824	2	Breast	0.844246	0.798017	5.18	4.04	4.78
GSM36827	2	Breast	0.636367	0.714897	5.3	4.34	4.85
GSM36828	2	Breast	0.863776	0.809403	5.69	4.19	5.05
GSM36846	2	Breast	0.860985	0.767626	5.64	4.5	5.68
GSM36847	2	Breast	0.902593	0.797528	5.06	4.05	4.74
GSM36855	2	Breast	0.562427	0.14797	5.49	4.26	5.88
GSM36862	2	PriMet	0.548505	0.72295	5	4.09	5.37
GSM36865	2	Breast	0.379466	0.439857	5.26	3.96	4.86
GSM36875	2	PriMet	0.92731	0.839371	6.06	4.18	5.31
GSM36876	2	Breast	0.897303	0.862167	5.32	4	4.98
GSM36891	2	Breast	0.696914	0.704945	5.37	3.97	5.47
GSM36900	2	Breast	0.856963	0.798461	5.54	4.19	5.31
GSM36901	2	Breast	0.840766	0.775113	5.03	4.04	5.29
GSM36912	2	Breast	0.899266	0.828127	5.34	4	5.06
GSM36923	2	PriMet	0.384457	0.624755	5.25	4.19	6.32
GSM36927	2	PriMet	0.633932	0.80647	4.97	4.07	5
GSM36931	2	PriMet	0.715486	0.716524	5.23	4.06	5.09
GSM36935	2	Breast	0.642623	0.789574	5.26	4.14	4.58
GSM36937	2	PriMet	0.886177	0.740119	5.47	3.94	5.5
GSM36940	2	Breast	0.782024	0.801827	5.37	3.77	5.18
GSM36941	2	PriMet	0.919275	0.874028	5.32	4.11	6.13
GSM36949	2	PriMet	0.954814	0.844727	5.14	4.08	5.18
GSM36952	2	PriMet	0.632099	0.702365	5.8	4.68	6.07
GSM36959	2	Breast	0.890407	0.835718	5.24	4.23	5.51
GSM36960	2	PriMet	0.466678	0.751948	5.26	4.31	5.28
GSM36966	2	Breast	0.785928	0.821449	5.19	4.4	6.1
GSM36969	2	PriMet	0.872034	0.785022	5.15	4.1	4.91
GSM36977	2	Breast	0.419501	0.729469	5.23	4.17	5.25
GSM36981	2	Breast	0.618666	0.463771	5.37	4.32	5.56
GSM36991	2	Breast	0.863039	0.78795	4.9	4.03	4.95
GSM37002	2	PriMet	0.770016	0.789404	5.31	3.82	4.65
GSM37017	2	Breast	0.78991	0.712963	5.6	4.09	5.08
GSM37021	2	Breast	0.95431	0.896579	5.06	3.97	4.47
GSM37022	2	PriMet	0.85451	0.841617	5.28	4.12	4.72
GSM37040	2	PriMet	0.605562	0.741415	5.25	3.91	4.82
GSM37043	2	Breast	0.786331	0.754719	4.93	4.18	5.08
GSM37045	2	Breast	0.856027	0.85928	5.12	4.06	4.73
GSM37047	2	Breast	0.393851	0.503523	5.4	4.17	5.24
GSM37048	2	Breast	0.777351	0.581148	5.33	4.06	4.93
GSM37051	2	PriMet	0.644343	0.636239	5.41	4.08	5.22
GSM37053	2	PriMet	0.67157	0.424264	5.46	4.44	5.79
GSM50035	2	PriMet	0.803868	0.601641	4.96	3.92	4.77
GSM50040	2	Breast	0.922493	0.768048	5.14	4.32	4.96
GSM50041	2	Breast	0.381329	0.189637	5.43	4.29	5.24
GSM50045	2	Breast	0.241915	0.0917231	5.57	4.34	5.94
GSM50046	2	Breast	0.79069	0.58707	5.2	4.26	5.31
GSM50048	2	Breast	0.532299	0.0986399	5.56	4.43	5.44
GSM50050	2	Breast	0.871867	0.694385	5.21	4.09	4.62
GSM50052	2	Breast	0.225076	0.0721006	5.77	4.28	5.39
GSM50054	2	Breast	0.777701	0.306771	5.34	4.26	5.55
GSM50055	2	Breast	0.761253	0.646338	5.22	4.19	4.8
GSM50057	2	Breast	0.176561	0.148898	5.17	4.35	4.92
GSM50063	2	PriMet	0.539947	0.0938207	5.67	4.75	6.4
GSM50067	2	PriMet	0.824006	0.474377	5.28	4.23	4.81
GSM50073	2	Breast	0.668242	0.797659	5.14	3.97	4.65
GSM50079	2	Breast	0.878534	0.503215	5.39	4.45	5.64
GSM50093	2	Breast	0.422459	0.504428	5.38	4.12	4.83
GSM50094	2	PriMet	0.099202	0.059444	5.21	4.19	5.61
GSM50096	2	PriMet	0.134018	0.141184	5.51	4.26	5.5
GSM50102	2	Breast	0.70501	0.733911	5.21	4.08	4.67
GSM50103	2	PriMet	0.348994	0.0647599	5.36	4.36	5.85
GSM50107	2	Breast	0.596734	0.0619214	5.37	4.13	5.31
GSM50110	2	Breast	0.449781	0.136574	5.3	4.13	5.03
GSM50112	2	PriMet	0.712636	0.813232	4.85	4.17	4.56
GSM50119	2	Breast	0.787786	0.665868	5.23	4.26	5.05
GSM50123	2	Breast	0.274938	0.0727163	5.11	4.2	5.15
GSM79115	2	Breast	0.783985	0.708638	5.3	4.41	5.64
GSM79117	2	Breast	0.84903	0.749064	5.15	4.29	5
GSM79122	2	Breast	0.56777	0.593064	5.45	4.17	5.91
GSM79147	2	Breast	0.623151	0.81715	5.15	4.05	5.26
GSM79154	2	Breast	0.679265	0.494685	5.42	4.33	5.55
GSM79184	2	Breast	0.710614	0.667331	5.06	4.2	5.23
GSM79227	2	Breast	0.809145	0.762553	5.25	4.08	5.33
GSM79253	2	Breast	0.798878	0.614909	5.28	4.14	5.18
GSM79255	2	Breast	0.527532	0.373173	5.08	4.02	5.33
GSM79270	2	Breast	0.809991	0.882332	5.12	4.04	5.1
GSM79271	2	Breast	0.414078	0.64014	5.23	4.24	5.2
GSM79280	2	Breast	0.717829	0.751678	5.32	4.17	4.97
GSM79287	2	Breast	0.253896	0.607403	5.33	4.17	5.27
GSM79299	2	Breast	0.854334	0.869595	5.26	4.05	5.03
GSM79302	2	Breast	0.611963	0.758623	5.49	3.95	5.07
GSM79303	2	Breast	0.673132	0.468913	4.93	4.14	5.42
GSM79306	2	Breast	0.876001	0.752715	5.49	4.28	5.07
GSM79329	2	Breast	0.656806	0.742156	5.46	4.16	5.56
GSM79336	2	Breast	0.307017	0.833717	5.04	4.34	5.37
GSM79356	2	Breast	0.611962	0.129246	5.36	4.12	5
GSM151012	2	Breast	0.84903	0.749064	5.18	4.27	4.75
GSM65339	2	Breast	0.527532	0.373173	5.22	4	5.34
GSM65752	2	Breast	0.783985	0.708638	5.36	4.44	5.66
GSM65792	2	Breast	0.809991	0.882332	5.09	4.06	4.88
GSM65795	2	Breast	0.717829	0.751678	5.36	4.13	4.97
GSM65802	2	Breast	0.854334	0.869595	5.31	4.06	5.15
GSM65804	2	Breast	0.611963	0.758623	5.54	3.98	5.22
GSM65805	2	Breast	0.673132	0.468913	4.92	4.08	5.54
GSM65806	2	Breast	0.876001	0.752715	5.75	4.26	5.1
GSM65816	2	Breast	0.611962	0.129246	5.41	4.13	5.08
GSM65841	2	Breast	0.381541	0.0847078	5.16	3.93	5.05
GSM65842	2	Breast	0.892427	0.770957	5.54	4.17	4.9
GSM65845	2	Breast	0.688539	0.749372	5.28	4.09	5.52
GSM65850	2	Breast	0.624115	0.607282	5.52	4.17	5.38
GSM65852	2	Breast	0.929601	0.867394	5.09	4.5	5.73
GSM65863	2	Breast	0.727194	0.69175	5.28	4.05	5.07
GSM65878	2	Breast	0.378709	0.0895877	5.45	4.4	6.33
GSM65879	2	Breast	0.837777	0.254858	5.51	3.93	5.3
GSM177887	2	Breast	0.309282	0.581079	5.47	4.66	6.01
GSM177891	2	Breast	0.479452	0.234908	5.3	3.91	5.07
GSM177897	2	Breast	0.413796	0.189139	5.25	4.18	5.15
GSM177909	2	Breast	0.755649	0.856924	5.25	4.22	5.4
GSM177913	2	Breast	0.217664	0.0794291	5.33	4.56	5.88
GSM177923	2	Breast	0.136451	0.100202	5.25	3.8	4.76
GSM177925	2	Breast	0.423976	0.195656	5.39	4.36	6.02
GSM177935	2	Breast	0.385803	0.308653	5.23	4.05	4.76
GSM177937	2	Breast	0.663372	0.683005	5.57	4.11	5.33
GSM177943	2	Breast	0.38927	0.0596251	5.4	3.96	5.28
GSM177954	2	Breast	0.508093	0.058983	5.2	4.09	5.43
GSM177956	2	Breast	0.675533	0.631261	5.63	4.1	5.05
GSM177963	2	Breast	0.392454	0.350557	5.09	4.49	5.44
GSM177966	2	Breast	0.256462	0.0815332	5.19	4.43	5.63
GSM177968	2	Breast	0.537092	0.378384	5.14	4.35	5.66
GSM177970	2	Breast	0.467913	0.0983326	5.31	3.84	4.42
GSM177975	2	Breast	0.565282	0.282403	5.28	3.91	4.57
GSM177978	2	Breast	0.92323	0.874393	5.23	4.17	4.9
GSM177980	2	Breast	0.597426	0.651691	5.12	4.15	5.49
GSM177985	2	Breast	0.811118	0.814545	5.33	3.93	4.75
GSM177993	2	Breast	0.605396	0.619964	5.5	4.69	5.73
GSM177994	2	Breast	0.847191	0.735748	5.28	4.11	5.33
GSM177999	2	Breast	0.304404	0.0667915	5.67	4.7	5.91
GSM178001	2	Breast	0.461581	0.432991	5	3.67	4.9
GSM178003	2	Breast	0.46116	0.582913	5.06	3.8	5.17
GSM178012	2	Breast	0.366177	0.183343	4.99	3.84	4.82
GSM178013	2	Breast	0.748462	0.668676	5.12	4.21	5.6
GSM178021	2	Breast	0.775393	0.70115	5.32	4.05	4.63
GSM178023	2	Breast	0.302697	0.20743	5.06	3.6	5.05
GSM178034	2	Breast	0.730618	0.9021	5.27	3.55	5.03
GSM178035	2	Breast	0.779814	0.631269	5.12	4.07	4.71
GSM178059	2	Breast	0.770884	0.775116	5.43	3.76	4.82
GSM178075	2	Breast	0.632229	0.802988	5.81	4.19	5.17
GSM178078	2	Breast	0.34659	0.134136	4.99	3.75	4.94
GSM178079	2	Breast	0.602425	0.518	5.29	3.77	4.74
GSM178082	2	Breast	0.491495	0.565896	5.67	4.64	5.74
GSM119961	3	Breast	0.27716	0.510219	4.98	3.78	5.07
GSM119965	3	Breast	0.643303	0.124583	5.27	3.91	5.74
GSM119966	3	Breast	0.375941	0.270126	5.48	3.86	5.65
GSM282392	3	Breast	0.242275	0.287715	5.65	4.32	6.43
GSM282409	3	Breast	0.374236	0.429862	5.38	3.67	4.76
GSM282448	3	Breast	0.337646	0.46443	5.07	4.1	4.8
GSM282453	3	Breast	0.506298	0.0985584	5.11	4.28	5.82
GSM282457	3	Breast	0.335777	0.368661	5.41	4.63	6.16
GSM282477	3	Breast	0.518053	0.489887	5.12	3.95	5.27
GSM282478	3	Breast	0.69104	0.752432	4.94	4.12	5.07
GSM282489	3	Breast	0.348792	0.1909	5.51	4.59	6.05
GSM282493	3	Breast	0.25271	0.139165	5.4	4.72	6.43
GSM282518	3	Breast	0.319996	0.890699	5.49	4.46	5.4
GSM352144	3	Bone	0.168749	0.207145	5.53	5.36	8.06
GSM352154	3	Bone	0.237582	0.125323	6.64	6.11	8.66
GSM352155	3	Bone	0.462722	0.216215	5.34	4.24	6.16
GSM352163	3	Bone	0.739491	0.174366	5.44	4.69	6.53
GSM36780	3	Breast	0.425215	0.653145	5.49	4.08	5.14
GSM36809	3	Breast	0.488419	0.623157	5.41	4.19	5.6
GSM36814	3	PriMet	0.52015	0.752611	5.62	4.14	5.59
GSM36833	3	Breast	0.861321	0.709897	5.31	4.52	5.23
GSM36835	3	PriMet	0.849048	0.796061	5.67	4.35	5.64
GSM36842	3	Breast	0.27366	0.242103	5.21	4.11	5.46
GSM36872	3	PriMet	0.45897	0.470532	5.42	4.19	5.87
GSM36879	3	PriMet	0.560652	0.78108	5.11	4.06	5.54
GSM36883	3	Breast	0.567545	0.506994	5.03	4.09	4.97
GSM36904	3	Breast	0.654114	0.795078	5.09	4.04	5.09
GSM36915	3	Breast	0.707991	0.676147	4.95	4.04	5.06
GSM36926	3	PriMet	0.628077	0.664751	5.24	4.4	5.92
GSM36933	3	Breast	0.244966	0.439974	5.22	4.09	5.35
GSM36953	3	Breast	0.507579	0.793072	5.19	4.19	4.98
GSM36955	3	PriMet	0.640852	0.857497	5.13	3.91	4.99
GSM36961	3	Breast	0.504501	0.868881	5.11	4.14	5.22
GSM36964	3	PriMet	0.393736	0.589745	5.59	4.02	6.05
GSM36967	3	PriMet	0.531175	0.702788	5.24	4.23	6.41
GSM36968	3	Breast	0.749844	0.860433	4.86	4.09	4.85
GSM36978	3	Breast	0.553008	0.619448	5.09	4.17	5.01
GSM37023	3	PriMet	0.446061	0.776343	5.44	4.26	5.98
GSM37024	3	Breast	0.385693	0.142262	5.33	4.39	5.77
GSM37036	3	PriMet	0.278366	0.167686	5.16	4.11	5.35
GSM37042	3	PriMet	0.180899	0.545199	5.42	4.24	5.31
GSM37044	3	Breast	0.41603	0.600238	5.57	4.13	4.8
GSM50034	3	Breast	0.796553	0.82919	5.23	4.21	5.01
GSM50042	3	Breast	0.157138	0.0668257	5.57	4.53	5.95
GSM50056	3	Breast	0.313377	0.433336	5.39	4.46	5.53
GSM50065	3	Breast	0.174041	0.102053	5.35	4.34	5.53
GSM50068	3	PriMet	0.267706	0.502881	5.23	4.41	5.09
GSM50070	3	PriMet	0.405706	0.834466	5.09	4.02	4.47
GSM50071	3	Breast	0.233097	0.286127	5.11	4.27	4.95
GSM50078	3	Breast	0.389884	0.0694005	5.33	4.19	5.58
GSM50106	3	PriMet	0.863642	0.0874172	5.13	4.53	5.47
GSM50116	3	Breast	0.367569	0.245589	5.32	4.32	5.77
GSM50125	3	Breast	0.843446	0.6559	4.85	4.17	4.75
GSM50132	3	Breast	0.341144	0.267441	5.12	3.98	5.02
GSM79130	3	Breast	0.293363	0.122924	5.35	4.23	5.69
GSM79144	3	Breast	0.294859	0.517637	4.88	4.17	5.3
GSM79179	3	Breast	0.376916	0.257258	5.24	4.37	5.77
GSM79180	3	Breast	0.247779	0.086555	5.57	4.52	6.86
GSM79196	3	Breast	0.165419	0.359839	5.5	4.32	5.71
GSM79225	3	Breast	0.256721	0.375068	5.4	4.12	4.95
GSM79235	3	Breast	0.502649	0.411798	5.29	4.55	5.91
GSM79239	3	Breast	0.518826	0.33116	5.18	4.19	5.86
GSM79259	3	Breast	0.374898	0.620067	5.33	4.45	6.32
GSM79273	3	Breast	0.511849	0.494887	5.48	4.08	4.84
GSM79274	3	Breast	0.520259	0.582188	5.18	4.03	4.91
GSM79279	3	Breast	0.251318	0.716436	5.48	4.35	5.03
GSM79294	3	Breast	0.576882	0.612808	5.06	3.95	5.21
GSM79298	3	Breast	0.474003	0.382791	5.44	4.12	5.44
GSM79313	3	Breast	0.498301	0.68013	5.46	4.33	5.01
GSM79342	3	Breast	0.316842	0.188326	5.33	4.18	5.96
GSM79346	3	Breast	0.436982	0.373704	5.2	4.21	5.59
GSM150796	3	Breast	0.450842	0.0939038	5.65	4.18	5.16
GSM150804	3	Breast	0.682441	0.661565	5.14	4.15	5.19
GSM150805	3	Breast	0.445735	0.651917	5.45	4.14	5.01
GSM150956	3	Breast	0.627946	0.624879	5.49	4.58	5.81
GSM150967	3	Breast	0.378092	0.692188	5.28	4.23	5.71
GSM150992	3	Breast	0.584054	0.788721	4.66	3.76	4.51
GSM150997	3	Breast	0.330754	0.36928	5.66	4.74	6.75
GSM151000	3	Breast	0.698831	0.73698	5.45	3.96	4.58
GSM151003	3	Breast	0.728723	0.797607	5.65	4.3	6.26
GSM151005	3	Breast	0.616746	0.771832	5.47	4.01	5.15
GSM151006	3	Breast	0.417336	0.45252	6.32	4.36	6.27
GSM151008	3	Breast	0.300948	0.325329	5.17	4.39	6.12
GSM151040	3	Breast	0.518826	0.33116	5.35	4.35	5.97
GSM151045	3	Breast	0.374898	0.620067	5.29	4.47	6.54
GSM151046	3	Breast	0.520259	0.582188	5.27	4.06	4.91
GSM151051	3	Breast	0.474003	0.382791	5.29	4.26	5.48
GSM65326	3	Breast	0.316842	0.188326	5.43	4.2	6.04
GSM65333	3	Breast	0.165419	0.359839	5.62	4.3	5.65
GSM65343	3	Breast	0.286106	0.182167	5.28	4.02	4.82
GSM65347	3	Breast	0.2778	0.0842074	5.66	4.21	5.36
GSM65758	3	Breast	0.293363	0.122924	5.5	4.27	5.64
GSM65794	3	Breast	0.251318	0.716436	5.51	4.25	5.02
GSM65825	3	Breast	0.762852	0.770515	5.2	4.08	4.83
GSM65835	3	Breast	0.396564	0.426685	5.23	3.97	5.41
GSM65838	3	Breast	0.557609	0.835211	5.47	4.02	5.58
GSM65847	3	Breast	0.47213	0.185642	5.43	4.09	5.98
GSM65861	3	Breast	0.278062	0.226277	5.51	4.41	6.05
GSM65866	3	Breast	0.567802	0.777267	5.4	4.31	5.48
GSM177898	3	Breast	0.344126	0.550949	5.25	4.18	4.84
GSM177903	3	Breast	0.324308	0.234137	5.34	4.22	5.3
GSM177918	3	Breast	0.227264	0.700084	5.35	4.55	5.67
GSM177939	3	Breast	0.331148	0.369965	5.04	3.97	5.05
GSM177959	3	Breast	0.334753	0.138625	5.33	3.97	5.5
GSM177977	3	Breast	0.708085	0.902539	5.29	3.87	4.98
GSM177997	3	Breast	0.326887	0.415633	5.57	4.6	5.67
GSM178006	3	Breast	0.480254	0.520422	5.72	5.05	6.33
GSM178009	3	Breast	0.205284	0.11933	5.69	5.51	7.57
GSM178010	3	Breast	0.515631	0.791618	4.91	4.33	4.73
GSM178028	3	Breast	0.561713	0.709601	4.92	3.91	4.93
GSM178063	3	Breast	0.644407	0.862896	5.36	4.15	5.39
GSM178065	3	Breast	0.415886	0.272025	5.29	4.22	5.11
GSM178066	3	Breast	0.200514	0.305111	5.4	4.11	5.39
GSM178073	3	Breast	0.793669	0.878337	5.16	4.19	5.12
GSM119947	4	Breast	0.357744	0.277897	5.14	3.83	5.22
GSM119953	4	Breast	0.431867	0.568779	5.26	3.88	5.12
GSM119957	4	Breast	0.402674	0.676072	5.17	3.78	5.29
GSM119967	4	Breast	0.349942	0.550861	5.19	3.77	5.52
GSM119971	4	Breast	0.239547	0.206257	5.17	3.89	5.53
GSM119972	4	Breast	0.288217	0.569625	5.02	3.75	4.97
BT-474	4	Cell line	0.476369	0.888476	5.67	4.05	4.84
AU-565	4	Cell line	0.653396	0.931111	5.25	4	4.71
HCC-1143	4	Cell line	0.154056	0.805123	5.29	4.26	5.51
HCC-1569	4	Cell line	0.826685	0.681717	5.38	4.34	5.21
HCC-1954	4	Cell line	0.793851	0.889445	5.23	3.97	4.91
HCC-202	4	Cell line	0.0816784	0.197514	5.28	4.26	5.2
HCC-3153	4	Cell line	0.784	0.863644	5.38	4	4.72
HCC-1428	4	Cell line	0.0667459	0.295472	5.13	4.03	5.02
HCC-2157	4	Cell line	0.951658	0.87942	5.01	4.05	5.02
MCF-7	4	Cell line	0.690964	0.927193	5.23	3.88	5.02
HCC-70	4	Cell line	0.716113	0.924159	5.11	3.95	4.51
HCC1007	4	Cell line	0.26386	0.279836	5.24	3.95	5.04
HCC-2185	4	Cell line	0.267713	0.678777	5.53	4.04	5.05
HCC-1937	4	Cell line	0.487051	0.910319	4.88	3.91	5.12
MDA-MB-157	4	Cell line	0.706045	0.925671	5.16	3.93	4.69
HS-578T	4	Cell line	0.499999	0.875184	5.09	4.06	4.99
MDA-MB-175-VII	4	Cell line	0.0147501	0.138223	5.25	4.15	5.4
HCC-38	4	Cell line	0.310578	0.889106	5.25	3.94	4.87
MDA-MB-415	4	Cell line	0.292888	0.91201	5.23	3.94	4.94
MDA-MB-435	4	Cell line	0.759561	0.343964	5.13	3.92	4.87
MDA-MB-436	4	Cell line	0.676833	0.606216	5.64	4.11	5.01
ZR-75-30	4	Cell line	0.133257	0.338271	5.08	4.21	5.3
ZR-75-1	4	Cell line	0.0346867	0.161556	5.07	4.28	5.57
T47D	4	Cell line	0.767335	0.936656	5.28	4	4.62
SUM-44PE	4	Cell line	0.0589323	0.243262	5.26	4.01	5.18
SUM-52PE	4	Cell line	0.465647	0.163825	5.22	4.05	5.28
SUM-149PT	4	Cell line	0.81465	0.915114	5.05	4.22	5.01
HCC-1187	4	Cell line	0.714833	0.922413	5.15	4.03	4.79
SUM-159PT	4	Cell line	0.957379	0.912666	5.31	3.88	5.42
SUM-185PE	4	Cell line	0.0885243	0.127131	5.48	4.16	5.39
SUM-190PT	4	Cell line	0.791015	0.829779	5.25	4.17	5.36
SUM-1315-MO2	4	Cell line	0.860426	0.908937	5.13	3.91	4.84
CAMA-1	4	Cell line	0.795823	0.929697	5.22	4	5.03
BT-549	4	Cell line	0.887891	0.921841	5.06	3.92	4.53
HCC-1500	4	Cell line	0.950334	0.926507	4.96	3.77	4.48
SK-BR-3	4	Cell line	0.342206	0.705016	5.62	4.2	5.36
MDA-MB-453	4	Cell line	0.675164	0.927529	4.95	4.07	4.86
HBL-100	4	Cell line	0.0465079	0.92108	5.63	4.2	4.79
MCF-12A	4	Cell line	0.963374	0.927841	5.06	4.15	4.67
600-MPE	4	Cell line	0.154953	0.250903	5.19	3.85	5.28
SUM-225	4	Cell line	0.506005	0.833599	5.05	3.93	4.67
MDA-MB-361	4	Cell line	0.16707	0.435279	5.36	4.01	4.72
LY-2	4	Cell line	0.882366	0.938202	5.36	3.91	4.68
UACC812	4	Cell line	0.332672	0.882407	5.15	3.89	4.71
MDA-MB-231	4	Cell line	0.920457	0.922323	5.27	3.88	4.98
ZR-75-B	4	Cell line	0.899312	0.93694	5.16	3.86	4.67
BT-20	4	Cell line	0.64459	0.923011	4.98	3.84	4.5
MDA-MB-468	4	Cell line	0.807882	0.918022	5.37	3.81	4.65
BT-483	4	Cell line	0.373459	0.356341	5.37	3.97	4.58
CC-MCF-10A	4	Cell line	0.972545	0.921084	5.18	3.77	4.52
GSM282373	4	Breast	0.821068	0.705709	5.14	4.18	5.03
GSM282396	4	Breast	0.648784	0.67233	5.18	4.19	6.09
GSM282410	4	Breast	0.259275	0.812946	5.37	4.09	5.48
GSM282428	4	Breast	0.620884	0.836365	5.26	4.18	5.53
GSM282430	4	Breast	0.624122	0.476901	4.9	4.39	5.03
GSM282461	4	Breast	0.322671	0.223365	4.92	4.12	5.32
GSM282479	4	Breast	0.478932	0.407309	5.55	4.24	5.83
GSM282499	4	Breast	0.441643	0.30308	5.24	4.36	6.06
GSM282557	4	Breast	0.554342	0.372751	5.26	4.1	6.17
GSM352133	4	Lung	0.491318	0.256374	4.8	3.82	5.54
GSM352136	4	Liver	0.428449	0.421364	4.73	3.86	5.64
GSM352137	4	Brain	0.283726	0.121098	5.1	4.07	4.65
GSM352138	4	Lung	0.678852	0.899813	4.79	3.89	5.06
GSM352139	4	Liver	0.15727	0.13492	4.82	4.2	5.45
GSM352140	4	Brain	0.0810945	0.489867	5.03	3.95	5.32
GSM352141	4	Lung	0.0965333	0.0966993	4.7	4.15	5.44
GSM352142	4	Brain	0.429651	0.885587	4.95	3.95	5.12
GSM352146	4	Liver	0.234667	0.155713	4.8	4.1	5.33
GSM352147	4	Lung	0.400387	0.70454	4.89	3.9	4.67
GSM352148	4	Brain	0.253051	0.203937	4.99	3.88	5.19
GSM352149	4	Bone	0.262674	0.215529	4.88	4	5.11
GSM352150	4	Brain	0.716839	0.689841	5.12	3.95	5.37
GSM352151	4	Bone	0.440375	0.314723	5.96	5.15	7.3
GSM352152	4	Brain	0.478486	0.680527	4.88	3.79	5.04
GSM352153	4	Brain	0.211108	0.0991036	5.23	4.18	5.59
GSM352157	4	Liver	0.276408	0.187635	4.94	3.97	5.26
GSM352158	4	Lung	0.189973	0.169856	5.17	4.02	5.28
GSM352159	4	Bone	0.186245	0.197426	5.13	4.41	6.59
GSM352160	4	Lung	0.719767	0.664512	4.74	3.93	5.3
GSM352161	4	Lung	0.745939	0.492833	4.99	4.02	5.59
GSM352162	4	Liver	0.115188	0.850807	5.02	4.05	5.52
GSM352164	4	Lung	0.116462	0.117038	5.42	4.12	5.72
GSM352165	4	Lung	0.721257	0.469151	4.68	3.85	4.47
GSM352167	4	Bone	0.294184	0.0769042	4.98	4.02	6.1
GSM352168	4	Lung	0.350727	0.159801	5.39	3.91	5.02
GSM36808	4	Breast	0.661819	0.713301	5.54	4.08	5
GSM36829	4	Breast	0.523057	0.840453	5.34	4.07	5.31
GSM36975	4	Breast	0.774352	0.756123	5	4.18	5.1
GSM37001	4	PriMet	0.33637	0.489134	5.01	4.03	5.49
GSM37013	4	PriMet	0.316405	0.465292	5.27	4.27	5.39
GSM37030	4	PriMet	0.685538	0.482561	5.47	3.94	5.26
GSM37054	4	Breast	0.568516	0.914024	5.33	4.21	5.26
GSM37055	4	Breast	0.316787	0.799475	5.42	4.26	5.51
GSM49953	4	Cell line	0.805282	0.919953	5.05	4.15	3.99
GSM49954	4	Cell line	0.807892	0.920603	5.17	4.03	3.75
GSM49955	4	Cell line	0.81463	0.916364	5.41	3.96	4.01
GSM49956	4	Cell line	0.704878	0.917773	5.07	4.09	4.24
GSM49957	4	Cell line	0.760679	0.917916	5.06	4.17	4.17
GSM50017	4	Cell line	0.91936	0.917134	5.26	4.28	4.11
GSM50018	4	Cell line	0.702731	0.917295	5.04	4.14	3.91
GSM50019	4	Cell line	0.752137	0.919084	5.06	4.15	4.26
GSM50020	4	Cell line	0.761206	0.918146	4.97	4.28	4.07
GSM50021	4	Cell line	0.799287	0.918407	5.28	4.2	4.44
GSM50022	4	Cell line	0.940255	0.919747	5.02	4.11	4.41
GSM50023	4	Cell line	0.854206	0.920148	4.9	4.06	4.33
GSM50024	4	Cell line	0.858275	0.919401	5.08	3.95	3.93
GSM50025	4	Cell line	0.800612	0.913975	5.22	4.25	4.67
GSM50026	4	Cell line	0.743235	0.913932	5.2	4.23	4.88
GSM50027	4	Cell line	0.756308	0.912822	5.23	4.23	4.83
GSM50028	4	Cell line	0.747287	0.915033	5.05	4.15	4.83
GSM50029	4	Cell line	0.671218	0.919347	5.29	3.8	3.72
GSM50030	4	Cell line	0.781454	0.915992	5.04	4.1	4.83
GSM50031	4	Cell line	0.9106	0.919955	5.21	3.8	3.75
GSM50032	4	Cell line	0.831367	0.918086	5.21	3.97	3.8
GSM50033	4	Cell line	0.361013	0.225667	5.36	4.08	4.65
GSM50060	4	PriMet	0.624947	0.327636	5.37	4.33	5.3
GSM50069	4	PriMet	0.194834	0.165983	5.23	4.29	5.07
GSM50090	4	Breast	0.234718	0.267866	5.48	4.55	5.7
GSM50105	4	Breast	0.511151	0.30669	5.08	3.93	4.8
GSM79165	4	Breast	0.553816	0.745642	5.71	4.81	6.67
GSM79231	4	Breast	0.455938	0.588242	5.16	4.49	6.03
GSM79251	4	Breast	0.248659	0.56397	5.22	4.27	5.09
GSM79304	4	Breast	0.47408	0.810957	5.07	3.91	4.98
GSM79334	4	Breast	0.39656	0.588351	5.66	4.04	4.96
GSM79341	4	Breast	0.618991	0.889839	5.02	4.2	5.07
GSM79355	4	Breast	0.549875	0.1657	5.3	3.91	4.9
GSM79363	4	Breast	0.35045	0.631969	5.1	4.28	4.9
GSM150969	4	Breast	0.621355	0.228705	5.1	4.36	5.48
GSM150972	4	Breast	0.412788	0.485492	5.76	4.26	6.31
GSM150975	4	Breast	0.624193	0.650248	5.43	4.26	5.26
GSM151038	4	Breast	0.455938	0.588242	5.26	4.37	6.28
GSM151061	4	Breast	0.618991	0.889839	5.34	4.23	5.24
GSM151067	4	Breast	0.549875	0.1657	5.06	3.99	4.91
GSM65325	4	Breast	0.47408	0.810957	5.17	3.92	4.89
GSM65353	4	Breast	0.307921	0.611442	5.46	4.16	5.61
GSM65368	4	Breast	0.500698	0.476495	4.97	3.94	5.15
GSM65369	4	Breast	0.556015	0.697023	5.44	4.33	5.13
GSM65768	4	Breast	0.553816	0.745642	5.86	4.96	6.9
GSM65839	4	Breast	0.402806	0.294312	5.18	4.05	5.29
GSM177885	4	Breast	0.204834	0.181981	5.51	5.08	6.19
GSM177902	4	Breast	0.14632	0.175399	5.18	3.89	4.9
GSM177906	4	Breast	0.389933	0.916632	5.23	4.21	5.39
GSM177927	4	Breast	0.557677	0.860015	5.52	4.19	5.62
GSM177944	4	Breast	0.285163	0.471762	6.28	5.27	7.4
GSM177948	4	Breast	0.375921	0.12253	5.21	4.42	6.25
GSM178017	4	Breast	0.238392	0.7198	5.12	4.63	6.24
GSM178052	4	Breast	0.579079	0.922579	5.25	3.93	5.06
GSM178055	4	Breast	0.180048	0.169933	6.07	4.73	6.2
GSM119949	5	Breast	0.663982	0.289511	5.11	3.8	5.22
GSM119956	5	Breast	0.237476	0.0990549	5.38	3.96	6.1
GSM119959	5	Breast	0.162058	0.110906	5.01	4.17	5.97
GSM119969	5	Breast	0.18295	0.161503	5.57	4.58	7.1
GSM119970	5	Breast	0.350732	0.230082	5.63	4.28	5.75
GSM119976	5	Breast	0.491471	0.468791	5.15	3.78	5.41
GSM119977	5	Breast	0.421272	0.221235	4.99	3.85	5.35
GSM282375	5	Breast	0.495476	0.255818	4.79	4.13	5.17
GSM282382	5	Breast	0.36254	0.241286	5.19	3.89	4.95
GSM282383	5	Breast	0.47498	0.116659	5.74	4.74	7
GSM282388	5	Breast	0.544949	0.0859168	5.23	4.38	6.27
GSM282389	5	Breast	0.310579	0.145312	6.06	4.83	6.49
GSM282390	5	Breast	0.343327	0.103901	5.97	4.65	6.78
GSM282402	5	Breast	0.563544	0.139243	5.33	4.52	6.71
GSM282406	5	Breast	0.315546	0.565369	5.85	4.79	6.85
GSM282411	5	Breast	0.54913	0.133575	5.3	4.38	6.4
GSM282412	5	Breast	0.444354	0.197922	5.31	4.08	5.41
GSM282415	5	Breast	0.409946	0.479359	5.52	4.39	5.32
GSM282420	5	Breast	0.392546	0.0956627	5.19	4.47	5.67
GSM282422	5	Breast	0.462341	0.157493	5.12	4.34	5.59
GSM282423	5	Breast	0.547565	0.103538	5.49	4.36	6.12
GSM282425	5	Breast	0.73893	0.0903762	5.45	4.22	6.07
GSM282432	5	Breast	0.395738	0.108676	5.29	4.3	5.25
GSM282445	5	Breast	0.53899	0.129026	5.04	4.37	5.83
GSM282456	5	Breast	0.524541	0.208087	5.12	4.14	5.15
GSM282459	5	Breast	0.280467	0.102295	5.11	4.68	5.92
GSM282460	5	Breast	0.674031	0.135256	5.23	4.04	5.64
GSM282466	5	Breast	0.236352	0.155006	5.62	4.41	6.5
GSM282486	5	Breast	0.522003	0.178063	5.24	4.04	5.55
GSM282500	5	Breast	0.284062	0.0892286	5.57	4.45	6.1
GSM282505	5	Breast	0.458161	0.625907	5.42	4.58	5.85
GSM282512	5	Breast	0.439045	0.104995	5.39	4.41	5.34
GSM282517	5	Breast	0.361083	0.113279	5.12	4.23	5.3
GSM282521	5	Breast	0.629965	0.108246	5.28	4.08	5.31
GSM282526	5	Breast	0.446009	0.603375	5.29	4.76	5.32
GSM282531	5	Breast	0.46232	0.162398	5.23	4.28	5.42
GSM282532	5	Breast	0.550444	0.395215	5.71	4.45	5.83
GSM282535	5	Breast	0.258464	0.150302	5.27	4.35	5.22
GSM282536	5	Breast	0.417585	0.366211	5.13	4.56	5.77
GSM282540	5	Breast	0.30335	0.0840687	5.23	4.45	5.31
GSM282541	5	Breast	0.430918	0.214001	5.45	4.43	6.07
GSM282542	5	Breast	0.529522	0.402483	5.37	4.78	6.47
GSM282544	5	Breast	0.547949	0.692481	5.35	4.09	4.75
GSM282546	5	Breast	0.475076	0.245041	5.52	4.49	5.89
GSM282547	5	Breast	0.260768	0.24342	5.36	4.42	6.2
GSM282550	5	Breast	0.393421	0.64609	5.22	4.32	5.11
GSM282559	5	Breast	0.671186	0.110767	5.27	4.51	6.56
GSM282563	5	Breast	0.672253	0.148034	5.09	4.29	6.12
GSM282564	5	Breast	0.384796	0.0945799	5.48	4.96	7.76
GSM282566	5	Breast	0.455251	0.330221	4.78	4.22	6.46
GSM282571	5	Breast	0.479763	0.229478	5.48	4.07	5.45
GSM36786	5	Breast	0.548201	0.698294	4.98	4.36	5.39
GSM36793	5	Breast	0.589511	0.221207	5.2	4.39	5.79
GSM36804	5	Breast	0.480799	0.49506	5.17	4.21	5.09
GSM36807	5	Breast	0.534474	0.296656	5.34	4.2	5.14
GSM36811	5	PriMet	0.288105	0.356512	5.69	4.75	6.37
GSM36812	5	Breast	0.626835	0.446257	5.36	4.35	5.35
GSM36818	5	PriMet	0.369736	0.264495	5.52	4.72	6.4
GSM36826	5	PriMet	0.400353	0.147428	5.36	4.57	5.86
GSM36831	5	Breast	0.444782	0.323586	5.08	4.48	5.6
GSM36848	5	Breast	0.460524	0.375937	5.37	4.19	5.64
GSM36850	5	Breast	0.804785	0.787048	5.51	4.45	5.48
GSM36859	5	Breast	0.551477	0.186455	5.15	4.17	6.16
GSM36864	5	Breast	0.795281	0.634552	5.43	4.4	5.8
GSM36868	5	Breast	0.497931	0.601025	5.28	4.18	4.89
GSM36871	5	Breast	0.511346	0.341097	5.28	4.12	5.76
GSM36874	5	PriMet	0.638263	0.803819	5.12	4.1	5.81
GSM36880	5	Breast	0.412182	0.569169	5.22	4.07	5.53
GSM36882	5	Breast	0.660406	0.606263	5.07	3.97	5.36
GSM36886	5	Breast	0.370073	0.654501	5.36	4.37	6
GSM36893	5	Breast	0.741054	0.813575	5.24	4.29	4.99
GSM36894	5	Breast	0.293579	0.344271	5.36	4.13	5.26
GSM36898	5	PriMet	0.370304	0.367364	5.42	4.57	6.12
GSM36902	5	PriMet	0.59645	0.529112	5.12	4.1	4.83
GSM36903	5	PriMet	0.567579	0.757564	5.38	4.27	6.08
GSM36907	5	Breast	0.355231	0.477036	5.07	4.04	5.55
GSM36909	5	Breast	0.396318	0.130776	5.41	4.24	6.27
GSM36913	5	Breast	0.449592	0.30109	5.48	4.43	5.89
GSM36916	5	Breast	0.527981	0.4219	4.96	4.09	6.17
GSM36918	5	PriMet	0.862552	0.828069	5.05	3.95	4.26
GSM36932	5	Breast	0.194732	0.267362	5.11	4.31	5.72
GSM36936	5	Breast	0.284609	0.0964858	5.29	4.27	5.93
GSM36938	5	Breast	0.493164	0.61696	5.28	4.09	5.62
GSM36942	5	Breast	0.870275	0.751928	4.94	4.12	5.73
GSM36944	5	Breast	0.578122	0.584855	5.45	4.13	5.98
GSM36957	5	PriMet	0.528665	0.527044	5.09	4.2	5.22
GSM36958	5	Breast	0.818538	0.663503	5.15	3.93	4.79
GSM36962	5	Breast	0.386318	0.382241	4.99	3.99	5.23
GSM36965	5	Breast	0.438585	0.710517	5.12	4.17	5.71
GSM36972	5	PriMet	0.449622	0.733721	5.74	4.35	5.88
GSM36976	5	PriMet	0.643682	0.725132	5.04	4.07	5.92
GSM36982	5	Breast	0.616306	0.219553	5.24	4.08	5.22
GSM36983	5	PriMet	0.26431	0.400892	5.26	4.58	5.49
GSM36987	5	Breast	0.78253	0.801222	5.04	4.12	5.06
GSM36993	5	Breast	0.429544	0.199474	4.84	4.31	6.37
GSM36994	5	PriMet	0.387584	0.215291	4.94	4.43	6.25
GSM37000	5	Breast	0.522981	0.272279	5.27	4.25	5.3
GSM37009	5	Breast	0.684387	0.778461	5.33	4.46	6.34
GSM37019	5	Breast	0.603431	0.634524	5.2	4.4	6.69
GSM37020	5	PriMet	0.414811	0.870086	5.43	4.43	5.89
GSM37027	5	PriMet	0.628472	0.655657	5.09	4.46	6.06
GSM37032	5	Breast	0.478257	0.404919	5.14	4.28	5.9
GSM37041	5	PriMet	0.530398	0.741622	5.03	4.16	5.68
GSM37046	5	Breast	0.412356	0.371567	5.23	4.34	5.76
GSM37050	5	PriMet	0.617607	0.656803	5.3	4.5	5.59
GSM37052	5	PriMet	0.130259	0.0895516	5.64	4.69	6.01
GSM37056	5	Breast	0.651683	0.706119	5.44	4.4	5.48
GSM37058	5	PriMet	0.619795	0.343568	5.18	4.25	5.74
GSM37060	5	Breast	0.777698	0.71244	5.34	4.09	5.42
GSM50051	5	Breast	0.144889	0.128014	5.34	4.53	5.84
GSM50058	5	Breast	0.0668941	0.0578687	5.99	4.75	6.2
GSM50061	5	PriMet	0.311718	0.118603	6.03	4.48	6.16
GSM50064	5	PriMet	0.0796164	0.0518961	5.15	4.22	5.25
GSM50066	5	PriMet	0.195859	0.108772	5.59	4.57	5.99
GSM50075	5	Breast	0.160975	0.0788123	5.39	4.12	5.52
GSM50080	5	Breast	0.132643	0.0794511	5.57	4.44	5.78
GSM50089	5	Breast	0.365629	0.207145	5.19	3.85	4.71
GSM50104	5	PriMet	0.866948	0.790891	5.28	4.37	5.36
GSM50126	5	Breast	0.52968	0.0821084	4.97	4.3	4.78
GSM79114	5	Breast	0.327577	0.1485	5.36	4.45	5.6
GSM79120	5	Breast	0.390333	0.175814	5.38	4.09	5.54
GSM79137	5	Breast	0.315876	0.110436	5.27	4.3	6.4
GSM79141	5	Breast	0.323906	0.121847	5.23	4.13	5.46
GSM79142	5	Breast	0.348403	0.240103	5.21	4.27	5.38
GSM79145	5	Breast	0.230736	0.110321	5.49	4.6	6.55
GSM79151	5	Breast	0.413101	0.354669	5.72	4.92	6.95
GSM79156	5	Breast	0.246672	0.125647	5.51	4.4	5.84
GSM79157	5	Breast	0.3101	0.149523	5.26	4.45	5.87
GSM79158	5	Breast	0.273279	0.132307	5.23	4.46	5.87
GSM79160	5	Breast	0.179394	0.224101	5.55	4.04	4.83
GSM79161	5	Breast	0.358704	0.222693	5.41	4.28	5.74
GSM79162	5	Breast	0.518532	0.552843	5.35	4.12	5.09
GSM79170	5	Breast	0.331584	0.370263	5.21	3.78	4.46
GSM79174	5	Breast	0.441796	0.153619	5.28	4.14	5.68
GSM79175	5	Breast	0.400667	0.324711	5.41	4.12	5.06
GSM79176	5	Breast	0.230047	0.158611	5.74	4.78	6.96
GSM79177	5	Breast	0.492383	0.304718	4.82	4.13	5.05
GSM79178	5	Breast	0.282971	0.105842	5.43	4.3	5.57
GSM79181	5	Breast	0.375511	0.335619	5.21	4.2	5.39
GSM79182	5	Breast	0.221775	0.101212	5.16	4.07	5.1
GSM79183	5	Breast	0.433904	0.106313	5.39	3.96	5.41
GSM79186	5	Breast	0.276969	0.155873	5.52	4.56	5.3
GSM79194	5	Breast	0.32397	0.221731	5.89	4.67	5.03
GSM79200	5	Breast	0.395674	0.173442	5.21	4.09	5.38
GSM79201	5	Breast	0.509448	0.144953	5.44	4.6	6.31
GSM79205	5	Breast	0.385177	0.0948137	5.35	4.43	6.19
GSM79206	5	Breast	0.348946	0.146116	5.3	4.15	5.15
GSM79208	5	Breast	0.296455	0.268521	5.22	4.34	5.4
GSM79215	5	Breast	0.355031	0.105877	5.38	4.18	5.66
GSM79217	5	Breast	0.277026	0.210379	5.46	4.72	6.15
GSM79220	5	Breast	0.237952	0.228819	5.45	4.77	6.2
GSM79221	5	Breast	0.142298	0.104876	5.34	4.37	6.03
GSM79222	5	Breast	0.386155	0.260309	5.26	4.15	5.6
GSM79228	5	Breast	0.415858	0.357191	5.18	4.21	5.49
GSM79233	5	Breast	0.39689	0.425571	5.42	4.35	5.54
GSM79234	5	Breast	0.337015	0.181809	5.39	4.24	5.44
GSM79252	5	Breast	0.296444	0.151368	5.62	4.21	5.83
GSM79256	5	Breast	0.624637	0.4421	5.3	4.26	5.3
GSM79260	5	Breast	0.323435	0.13356	5.62	4.45	6.14
GSM79261	5	Breast	0.523786	0.148618	5.28	4.33	5.6
GSM79262	5	Breast	0.328679	0.433931	5.57	3.98	4.72
GSM79263	5	Breast	0.336371	0.116263	5.31	4.55	5.75
GSM79264	5	Breast	0.294709	0.259954	5.47	4.28	5.45
GSM79268	5	Breast	0.239484	0.158586	5.33	4.39	5.86
GSM79275	5	Breast	0.308887	0.197913	5.28	4.02	4.94
GSM79278	5	Breast	0.209328	0.299391	5.09	4.03	5.01
GSM79281	5	Breast	0.694499	0.174948	5.4	4.02	5.1
GSM79283	5	Breast	0.257232	0.115964	5.4	4.65	5.84
GSM79289	5	Breast	0.425258	0.336798	5.64	4.27	5.61
GSM79290	5	Breast	0.373608	0.137232	5.31	4.29	5.39
GSM79300	5	Breast	0.454695	0.116166	5.38	4.04	5.57
GSM79308	5	Breast	0.319957	0.147689	5.37	4.29	5.48
GSM79309	5	Breast	0.379522	0.269686	5.25	4.11	4.68
GSM79311	5	Breast	0.466921	0.136506	5.51	4.63	6.32
GSM79312	5	Breast	0.426885	0.148175	5.4	4.24	5.81
GSM79316	5	Breast	0.344577	0.124935	5.69	4.67	7.01
GSM79318	5	Breast	0.584517	0.444011	5.03	4.39	5.69
GSM79319	5	Breast	0.376937	0.277822	5.61	4.48	6.03
GSM79327	5	Breast	0.429562	0.12019	5.33	4.41	6.22
GSM79339	5	Breast	0.502047	0.149157	5.25	4.07	5.45
GSM79350	5	Breast	0.276436	0.531764	5.19	4.08	4.28
GSM79352	5	Breast	0.333039	0.281224	5.44	4.76	6.42
GSM79359	5	Breast	0.275334	0.151538	5.43	4.51	6.46
GSM79361	5	Breast	0.504076	0.451001	5.21	3.83	4.68
GSM150795	5	Breast	0.621208	0.0726724	5.36	4.45	5.47
GSM150797	5	Breast	0.293998	0.0677433	5.39	4.36	6.43
GSM150798	5	Breast	0.522014	0.100261	5.15	4.08	5.24
GSM150800	5	Breast	0.237359	0.0669195	5.53	4.11	5.74
GSM150801	5	Breast	0.322768	0.0790872	5.68	4.15	5.25
GSM150944	5	Breast	0.376128	0.481341	5.02	4.15	4.45
GSM150954	5	Breast	0.415761	0.101479	5.34	3.99	5.37
GSM150966	5	Breast	0.581344	0.370242	5.03	4.95	5.85
GSM150968	5	Breast	0.500706	0.379375	5.33	4.22	5.38
GSM150978	5	Breast	0.611367	0.36656	5.16	4.3	4.92
GSM150987	5	Breast	0.685808	0.802759	5.33	4.62	6.21
GSM150991	5	Breast	0.205536	0.190454	4.8	4.36	6.28
GSM150995	5	Breast	0.642375	0.542248	4.73	4.06	5.32
GSM151009	5	Breast	0.386686	0.34575	5.04	4.41	6.17
GSM151010	5	Breast	0.560422	0.715917	5.43	4.43	6.21
GSM151018	5	Breast	0.413101	0.354669	5.75	4.7	6.74
GSM151021	5	Breast	0.179394	0.224101	5.35	4.23	4.75
GSM151027	5	Breast	0.375511	0.335619	5.28	4.18	5.43
GSM151033	5	Breast	0.385177	0.0948137	5.7	4.55	6.3
GSM151034	5	Breast	0.348946	0.146116	5.5	4.14	5.16
GSM151035	5	Breast	0.355031	0.105877	5.75	4.16	5.62
GSM151036	5	Breast	0.277026	0.210379	5.41	4.79	5.97
GSM151047	5	Breast	0.694499	0.174948	5.48	4.02	5.02
GSM151053	5	Breast	0.466921	0.136506	5.71	4.56	6.45
GSM151055	5	Breast	0.344577	0.124935	5.6	4.72	7.33
GSM151063	5	Breast	0.276436	0.531764	5.51	3.97	4.28
GSM151065	5	Breast	0.333039	0.281224	5.6	4.86	6.61
GSM65318	5	Breast	0.275334	0.151538	5.47	4.62	6.46
GSM65319	5	Breast	0.425258	0.336798	5.8	4.2	5.44
GSM65332	5	Breast	0.441796	0.153619	5.18	4.19	5.58
GSM65340	5	Breast	0.724495	0.0779745	5.16	4.41	4.83
GSM65346	5	Breast	0.508442	0.439582	5.66	4.51	6.07
GSM65349	5	Breast	0.390279	0.393925	5.25	4.48	5.69
GSM65754	5	Breast	0.390333	0.175814	5.16	4.16	5.61
GSM65762	5	Breast	0.315876	0.110436	5.41	4.43	6.69
GSM65763	5	Breast	0.348403	0.240103	5.32	4.32	5.34
GSM65764	5	Breast	0.230736	0.110321	5.72	4.6	6.46
GSM65766	5	Breast	0.246672	0.125647	5.84	4.31	6.15
GSM65770	5	Breast	0.282971	0.105842	5.48	4.28	5.51
GSM65771	5	Breast	0.276969	0.155873	5.65	4.63	5.23
GSM65775	5	Breast	0.509448	0.144953	5.91	4.49	6.39
GSM65776	5	Breast	0.296455	0.268521	5.54	4.42	5.42
GSM65779	5	Breast	0.142298	0.104876	5.46	4.42	6.21
GSM65780	5	Breast	0.415858	0.357191	5.76	4.2	5.52
GSM65783	5	Breast	0.337015	0.181809	5.54	4.26	5.68
GSM65788	5	Breast	0.296444	0.151368	5.45	4.22	5.81
GSM65789	5	Breast	0.328679	0.433931	5.96	4.08	4.79
GSM65790	5	Breast	0.336371	0.116263	5.42	4.57	6.1
GSM65791	5	Breast	0.239484	0.158586	5.69	4.58	5.97
GSM65793	5	Breast	0.308887	0.197913	5.35	4.05	5.03
GSM65797	5	Breast	0.257232	0.115964	5.4	4.57	5.65
GSM65800	5	Breast	0.373608	0.137232	5.25	4.18	5.58
GSM65803	5	Breast	0.454695	0.116166	5.4	4.14	5.62
GSM65807	5	Breast	0.319957	0.147689	5.45	4.24	5.4
GSM65808	5	Breast	0.426885	0.148175	5.43	4.43	6.16
GSM65811	5	Breast	0.584517	0.444011	4.93	4.31	5.77
GSM65812	5	Breast	0.429562	0.12019	5.54	4.48	6.42
GSM65814	5	Breast	0.502047	0.149157	5.41	4.21	5.5
GSM65827	5	Breast	0.29689	0.371503	5.33	4.45	6.28
GSM65836	5	Breast	0.466794	0.278391	5.25	4.06	5.37
GSM65858	5	Breast	0.450282	0.166931	5.25	4.19	5.71
GSM65859	5	Breast	0.381189	0.251602	5.51	4.42	6.48
GSM65865	5	Breast	0.23407	0.0885961	5.24	4.3	5.47
GSM65872	5	Breast	0.31837	0.211794	5.41	4.58	6.41
GSM65874	5	Breast	0.502723	0.254125	5.61	4.48	5.66
GSM65876	5	Breast	0.100323	0.126679	5.85	4.46	6.12
GSM177892	5	Breast	0.393773	0.314577	5.44	4.06	5.35
GSM177894	5	Breast	0.246757	0.360299	5.25	4.2	5.72
GSM177907	5	Breast	0.624164	0.376856	5.12	3.9	4.93
GSM177911	5	Breast	0.277464	0.141894	5.18	5.27	6.19
GSM177928	5	Breast	0.345696	0.207884	5.38	3.95	5.08
GSM177930	5	Breast	0.600696	0.50531	5.33	4.21	4.91
GSM177931	5	Breast	0.636735	0.140561	5.13	4.4	5.95
GSM177952	5	Breast	0.611077	0.314717	5.79	4.76	6.31
GSM177957	5	Breast	0.593906	0.0914312	5.31	4.32	5.21
GSM177961	5	Breast	0.548959	0.116929	5.21	4.1	5.31
GSM177976	5	Breast	0.721479	0.697429	5.01	4.18	5.71
GSM177991	5	Breast	0.761553	0.426504	5.2	4	5.42
GSM177996	5	Breast	0.29461	0.112667	5.25	4.41	5.95
GSM177998	5	Breast	0.482944	0.287413	5.28	4.46	5.86
GSM178000	5	Breast	0.292645	0.123092	5.96	5.14	6.98
GSM178005	5	Breast	0.403728	0.438962	5.81	4.84	6.87
GSM178007	5	Breast	0.506581	0.471799	5.07	4.64	5.72
GSM178011	5	Breast	0.769304	0.715435	5.45	3.5	4.21
GSM178015	5	Breast	0.339579	0.172816	5.61	4.44	6.19
GSM178016	5	Breast	0.263792	0.173223	5.74	4.75	6.2
GSM178027	5	Breast	0.374304	0.184292	5.36	4.37	5.75
GSM178029	5	Breast	0.346827	0.360958	5.13	4.37	5.6
GSM178033	5	Breast	0.448321	0.430269	5.46	4.51	6.14
GSM178039	5	Breast	0.281891	0.226026	5.02	4.88	5.81
GSM178041	5	Breast	0.46178	0.376023	5.34	4.4	6.01
GSM178043	5	Breast	0.545172	0.325009	5.01	4.27	5.66
GSM178044	5	Breast	0.502524	0.618965	5.22	4.29	5.35
GSM178046	5	Breast	0.244909	0.120154	5.3	4.27	5.66
GSM178051	5	Breast	0.511456	0.361431	5.43	4.01	5.37
GSM178062	5	Breast	0.273643	0.161328	5.63	4.74	5.95
GSM178067	5	Breast	0.360785	0.320904	5.35	4.31	5.11
GSM178076	5	Breast	0.26336	0.144398	5.46	5.47	6.9
GSM178077	5	Breast	0.640558	0.75809	4.96	4.45	5.74
GSM119948	6	Breast	0.284972	0.497395	5.12	3.73	5.17
GSM119955	6	Breast	0.311322	0.770884	5.33	3.96	5.08
GSM119974	6	Breast	0.311469	0.368739	5.21	3.93	5.14
GSM119975	6	Breast	0.329451	0.314847	5.22	3.74	5.38
GSM282376	6	Breast	0.531052	0.447288	5.06	4.1	4.9
GSM282377	6	Breast	0.540911	0.665516	4.98	4.34	5.69
GSM282378	6	Breast	0.41974	0.151033	5.25	4.7	6.34
GSM282384	6	Breast	0.605749	0.146596	5.39	4.38	5.94
GSM282387	6	Breast	0.286837	0.0781815	5.59	3.64	5.34
GSM282391	6	Breast	0.372378	0.570582	5.19	4.2	5.61
GSM282393	6	Breast	0.366538	0.101615	5.23	3.96	5.42
GSM282394	6	Breast	0.728974	0.349482	5.34	4.06	5.18
GSM282401	6	Breast	0.390568	0.151183	5.52	4.35	5.22
GSM282404	6	Breast	0.459066	0.150137	5.01	4.24	5.87
GSM282405	6	Breast	0.602681	0.26791	5.27	4.15	5.4
GSM282407	6	Breast	0.695684	0.592419	5.24	4.09	5.76
GSM282408	6	Breast	0.624773	0.667368	5.33	4.3	5.35
GSM282416	6	Breast	0.711931	0.777989	5.25	4.17	4.91
GSM282417	6	Breast	0.627892	0.143799	5.38	4.5	6.29
GSM282421	6	Breast	0.458322	0.330408	5.35	4.17	6.07
GSM282431	6	Breast	0.522967	0.667157	5.23	4.05	4.92
GSM282433	6	Breast	0.390537	0.454437	5.3	4.24	4.94
GSM282439	6	Breast	0.464682	0.145083	5.22	4.34	5.84
GSM282444	6	Breast	0.297957	0.684292	5.27	4.25	5.23
GSM282451	6	Breast	0.405765	0.163952	5.13	4.3	5.38
GSM282455	6	Breast	0.251062	0.244176	5.15	4.22	5.38
GSM282458	6	Breast	0.726208	0.266834	5.15	4	4.97
GSM282462	6	Breast	0.384246	0.526314	5.19	4.08	5.35
GSM282467	6	Breast	0.436775	0.103207	5.1	3.83	4.85
GSM282469	6	Breast	0.711842	0.112148	5.1	4.09	5.15
GSM282470	6	Breast	0.351153	0.179633	5.28	4.1	5.27
GSM282481	6	Breast	0.602319	0.574632	5.48	4.33	5.63
GSM282490	6	Breast	0.681692	0.376695	4.97	4.06	5.52
GSM282492	6	Breast	0.311476	0.192914	5.12	4.07	5.44
GSM282494	6	Breast	0.739701	0.439018	5.17	3.98	4.82
GSM282496	6	Breast	0.374686	0.0971158	5.38	4.32	6
GSM282498	6	Breast	0.508291	0.474802	5.05	4.2	5.53
GSM282501	6	Breast	0.486359	0.367128	5.18	4.06	5.03
GSM282503	6	Breast	0.375445	0.339854	4.98	4.19	5.06
GSM282509	6	Breast	0.504619	0.347877	5.08	4.08	5.16
GSM282514	6	Breast	0.707446	0.190766	5.11	4.1	5.01
GSM282516	6	Breast	0.286299	0.482173	5.57	4.35	5.43
GSM282524	6	Breast	0.58233	0.419747	5.29	4.07	5.22
GSM282529	6	Breast	0.426959	0.275841	5.15	4.29	5.48
GSM282533	6	Breast	0.703008	0.552782	4.99	4.22	4.84
GSM282548	6	Breast	0.709252	0.424417	5.13	4.13	4.77
GSM282549	6	Breast	0.563633	0.791316	5.07	4.14	5.04
GSM282560	6	Breast	0.342417	0.129385	5.05	4.34	6.09
GSM282562	6	Breast	0.384701	0.293733	5.04	3.63	4.94
GSM282572	6	Breast	0.434996	0.667283	4.84	4.11	5.34
GSM352134	6	Lung	0.50128	0.440454	4.79	4.14	5.66
GSM352135	6	Lung	0.256892	0.186515	4.91	4.11	5.6
GSM352143	6	Lung	0.244317	0.202608	5.39	4.09	5.58
GSM36777	6	Breast	0.522694	0.273634	5.25	4.05	5.24
GSM36782	6	Breast	0.483305	0.242933	5.13	4.09	5.03
GSM36783	6	Breast	0.688905	0.542833	5.13	4.13	5.08
GSM36784	6	PriMet	0.469387	0.47639	5.48	4.29	5.51
GSM36790	6	Breast	0.639378	0.296195	4.93	4.21	5.36
GSM36791	6	Breast	0.472731	0.380335	5.36	4.33	5.5
GSM36792	6	PriMet	0.486591	0.897528	5.26	4.13	5.08
GSM36796	6	Breast	0.692518	0.634037	5.05	4.13	4.84
GSM36803	6	Breast	0.617971	0.846423	5.52	4.27	5.73
GSM36813	6	PriMet	0.70464	0.786788	5.81	4.22	5.07
GSM36815	6	PriMet	0.661169	0.843441	5.28	4.38	4.94
GSM36819	6	Breast	0.494242	0.778929	5.13	4.07	4.98
GSM36825	6	Breast	0.495602	0.396795	5.14	3.76	4.71
GSM36830	6	Breast	0.523765	0.663972	5.15	3.96	4.77
GSM36832	6	Breast	0.620662	0.502924	5.01	4.34	4.96
GSM36836	6	Breast	0.82179	0.846155	4.99	4.19	5.25
GSM36838	6	PriMet	0.576593	0.8671	5.24	4.24	5.79
GSM36839	6	PriMet	0.44721	0.455615	5.03	4.28	5.07
GSM36840	6	Breast	0.642004	0.711736	5.19	4.24	5.04
GSM36841	6	Breast	0.621656	0.898877	5.28	4.11	5.08
GSM36853	6	Breast	0.487132	0.736913	5.44	4.09	4.69
GSM36861	6	Breast	0.545584	0.673739	4.88	3.91	5.09
GSM36869	6	Breast	0.593413	0.366045	5.36	4.19	5.27
GSM36870	6	PriMet	0.49323	0.898451	5.28	4.19	4.88
GSM36873	6	Breast	0.619625	0.860905	5.47	4.23	5.08
GSM36881	6	PriMet	0.75262	0.83198	5.26	4.21	5.68
GSM36885	6	PriMet	0.399678	0.26699	5.28	3.98	5.23
GSM36896	6	Breast	0.511514	0.722497	5.1	4.08	4.93
GSM36897	6	PriMet	0.685989	0.83109	5.01	3.94	5.28
GSM36910	6	Breast	0.702824	0.761466	5.12	3.99	4.86
GSM36917	6	Breast	0.499206	0.80438	5.22	3.96	4.99
GSM36919	6	Breast	0.713326	0.758543	5.01	4.27	5.88
GSM36921	6	Breast	0.779878	0.893196	4.96	4.22	5.07
GSM36925	6	Breast	0.529852	0.265999	5.08	4.05	5.49
GSM36928	6	PriMet	0.675554	0.421824	5.13	4.14	5.5
GSM36943	6	PriMet	0.664385	0.649448	5.03	4.11	5.15
GSM36945	6	Breast	0.486299	0.648186	4.97	4.12	5.05
GSM36946	6	PriMet	0.606306	0.853931	5.22	4.07	5.62
GSM36950	6	PriMet	0.525294	0.779223	5.45	4.13	5.86
GSM36956	6	PriMet	0.699623	0.754186	5.35	4.38	6.21
GSM36970	6	Breast	0.731077	0.715548	5.29	4.45	5.38
GSM36971	6	PriMet	0.684976	0.589806	5.06	4.26	5.85
GSM36973	6	PriMet	0.553232	0.670243	5.29	4.15	5.64
GSM36979	6	Breast	0.67335	0.87715	5.04	4.21	5.04
GSM36986	6	PriMet	0.664746	0.831624	5.31	4.2	4.88
GSM36988	6	Breast	0.483596	0.706191	5.02	4.21	5.19
GSM36990	6	Breast	0.484803	0.668338	4.95	4	4.73
GSM36997	6	PriMet	0.746609	0.895882	5.35	4.17	5.47
GSM36998	6	PriMet	0.515397	0.0922392	5.36	4.08	5.21
GSM37005	6	PriMet	0.430329	0.454114	5.43	4.55	6.05
GSM37008	6	PriMet	0.573298	0.742618	5.14	4.17	5.21
GSM37015	6	Breast	0.444367	0.267284	5.39	4.27	5.6
GSM37018	6	PriMet	0.536997	0.874205	5.45	4.15	5.6
GSM37025	6	Breast	0.710705	0.59791	5.07	3.97	6.16
GSM37026	6	PriMet	0.353161	0.784918	5.42	4.18	5.21
GSM37028	6	PriMet	0.724061	0.790749	5.01	4.06	5.42
GSM37039	6	PriMet	0.680601	0.517092	5.34	4.25	5.67
GSM37057	6	Breast	0.38375	0.299942	5.2	4.22	5.21
GSM37059	6	Breast	0.419856	0.480237	5.18	4.2	5.53
GSM37061	6	Breast	0.445529	0.590723	5.13	4.06	5.13
GSM50036	6	Breast	0.469567	0.0966805	5.2	4.28	5.13
GSM50037	6	Breast	0.278439	0.26734	5.43	4.4	5.83
GSM50047	6	Breast	0.411522	0.516419	5.24	4.02	4.97
GSM50049	6	Breast	0.371093	0.0836033	5.12	4.34	5.65
GSM50053	6	Breast	0.354175	0.381142	5.34	4.43	5.33
GSM50074	6	Breast	0.350814	0.172949	5.15	4.14	5
GSM50076	6	Breast	0.547467	0.731308	5.62	4.61	6.2
GSM50077	6	Breast	0.584588	0.53665	5.06	4.37	5.31
GSM50081	6	Breast	0.496961	0.326491	5.13	4.03	4.67
GSM50082	6	Breast	0.466373	0.348529	5.23	4.09	4.67
GSM50088	6	Breast	0.422246	0.686825	5.04	3.76	4.39
GSM50095	6	Breast	0.285514	0.169279	5.12	4.14	5.07
GSM50098	6	PriMet	0.296008	0.197292	5.35	4.07	5.14
GSM50099	6	PriMet	0.57452	0.464473	5.4	4.41	5.45
GSM50100	6	Breast	0.296593	0.291487	5.45	4.11	4.71
GSM50108	6	Breast	0.249916	0.403017	5.05	3.79	4.7
GSM50113	6	Breast	0.613502	0.0805876	4.88	4.4	5.35
GSM50114	6	PriMet	0.528164	0.619093	5.46	3.91	4.54
GSM50115	6	Breast	0.328724	0.283713	4.84	4.18	4.89
GSM50118	6	Breast	0.391265	0.470247	4.89	3.85	4.97
GSM50121	6	Breast	0.638636	0.849081	5.03	4.12	4.55
GSM50124	6	Breast	0.352815	0.230001	4.94	4.34	5.2
GSM50128	6	Breast	0.456132	0.158148	5.49	4.46	6.12
GSM50129	6	Breast	0.671673	0.367958	4.82	4.08	4.94
GSM79119	6	Breast	0.447931	0.257526	5.42	4.2	5.75
GSM79124	6	Breast	0.531722	0.631843	5.56	4.42	6.15
GSM79126	6	Breast	0.328715	0.374653	5.25	4.52	5.65
GSM79127	6	Breast	0.433972	0.338829	5.25	3.92	4.7
GSM79139	6	Breast	0.357318	0.351801	5.18	4.46	5.43
GSM79149	6	Breast	0.486555	0.315161	4.96	3.85	4.98
GSM79150	6	Breast	0.371294	0.286378	5.29	4.27	5.17
GSM79152	6	Breast	0.255312	0.593113	5.18	4.26	5.6
GSM79164	6	Breast	0.320047	0.314194	5.61	4.3	5.15
GSM79167	6	Breast	0.270662	0.25102	5.19	4.44	6.03
GSM79168	6	Breast	0.220663	0.118226	5.52	4.53	6.51
GSM79169	6	Breast	0.243366	0.200785	5.22	4.09	5.24
GSM79171	6	Breast	0.577273	0.667179	5.18	4.13	4.76
GSM79185	6	Breast	0.257722	0.143671	5.45	4.63	6.44
GSM79192	6	Breast	0.36657	0.28073	5.35	4.01	5.55
GSM79198	6	Breast	0.459761	0.425673	5.16	4.13	5.15
GSM79203	6	Breast	0.297624	0.546105	5.54	4.42	5.78
GSM79210	6	Breast	0.411773	0.382661	5.07	4.15	5.51
GSM79224	6	Breast	0.34827	0.271588	5.36	4.08	5.17
GSM79229	6	Breast	0.25118	0.493696	4.91	4.22	5.08
GSM79230	6	Breast	0.590242	0.710601	5.17	4.04	5.24
GSM79232	6	Breast	0.270764	0.312428	5.39	4.38	5.54
GSM79240	6	Breast	0.502468	0.302975	5.21	4.44	5.99
GSM79245	6	Breast	0.278572	0.227014	5.38	4.1	5.35
GSM79248	6	Breast	0.614472	0.53723	4.86	4.16	5.61
GSM79250	6	Breast	0.316433	0.163247	5.56	4.26	5.79
GSM79254	6	Breast	0.361693	0.182567	5.39	4.2	5.49
GSM79257	6	Breast	0.298598	0.292171	5.18	4.18	5.62
GSM79265	6	Breast	0.373638	0.208169	5.16	4.36	5.17
GSM79266	6	Breast	0.370698	0.581196	5.01	3.9	4.72
GSM79276	6	Breast	0.246812	0.553779	5.52	4.15	4.92
GSM79277	6	Breast	0.365054	0.446435	5.8	5.66	7.9
GSM79282	6	Breast	0.369108	0.230255	5.28	4.23	5.91
GSM79284	6	Breast	0.226623	0.157776	5.29	4.04	4.75
GSM79285	6	Breast	0.304784	0.300789	5.22	4.26	5.41
GSM79286	6	Breast	0.27363	0.164191	5.32	4.19	5.31
GSM79288	6	Breast	0.263374	0.41628	5.39	3.91	5.03
GSM79291	6	Breast	0.32554	0.256606	5.19	4.23	5.51
GSM79293	6	Breast	0.475337	0.300082	5.43	4.26	5.81
GSM79295	6	Breast	0.528037	0.298679	5.49	3.97	4.93
GSM79296	6	Breast	0.405854	0.334969	5.32	4.42	5.49
GSM79307	6	Breast	0.359557	0.250918	5.48	4.04	5.21
GSM79310	6	Breast	0.376152	0.173924	5.43	4.14	5.61
GSM79314	6	Breast	0.42128	0.205756	5.18	4.14	6.1
GSM79315	6	Breast	0.456388	0.425565	5.05	4.13	5.4
GSM79320	6	Breast	0.470928	0.492538	5.2	4.17	5.2
GSM79326	6	Breast	0.400007	0.626224	5.49	4.24	4.88
GSM79331	6	Breast	0.302187	0.621213	5.21	4.26	5.12
GSM79335	6	Breast	0.307383	0.419927	5.28	4.43	6.23
GSM79337	6	Breast	0.178705	0.409401	5.56	4.06	4.71
GSM79348	6	Breast	0.378716	0.57655	5	4.14	5.44
GSM79358	6	Breast	0.311735	0.31215	5.39	4.32	5.5
GSM79362	6	Breast	0.280816	0.475109	5.18	3.89	4.57
GSM150794	6	Breast	0.525135	0.442334	5.31	4.12	6.05
GSM150803	6	Breast	0.235607	0.364644	5.64	4.03	4.86
GSM150943	6	Breast	0.586639	0.289703	5.25	3.96	5.14
GSM150945	6	Breast	0.68974	0.693354	4.95	3.78	4.75
GSM150951	6	Breast	0.348302	0.652592	4.91	3.87	5.24
GSM150952	6	Breast	0.180225	0.131161	5.55	4.02	4.85
GSM150953	6	Breast	0.472957	0.414652	5.04	4.06	5.35
GSM150955	6	Breast	0.641962	0.851495	5.27	4.24	5.47
GSM150958	6	Breast	0.462217	0.325679	4.93	3.88	4.87
GSM150962	6	Breast	0.515649	0.523593	5.22	4.09	5.57
GSM150963	6	Breast	0.556266	0.452018	5.02	4.34	5.53
GSM150964	6	Breast	0.707222	0.323357	5.47	4.38	5.6
GSM150965	6	Breast	0.548546	0.587261	5.17	4.38	5.04
GSM150971	6	Breast	0.525595	0.809391	5.3	4.44	5.1
GSM150979	6	Breast	0.292713	0.306268	4.71	4.09	5
GSM150980	6	Breast	0.414403	0.374511	5.35	3.75	5.08
GSM150981	6	Breast	0.643409	0.221219	6.66	5.03	7.48
GSM151004	6	Breast	0.475392	0.160406	5.27	4.48	5.74
GSM151013	6	Breast	0.531722	0.631843	5.55	4.5	6.34
GSM151016	6	Breast	0.486555	0.315161	5.23	4.03	5.14
GSM151017	6	Breast	0.371294	0.286378	5.23	4.27	5.24
GSM151023	6	Breast	0.270662	0.25102	5.29	4.44	5.82
GSM151024	6	Breast	0.243366	0.200785	5.16	4.05	5.35
GSM151025	6	Breast	0.577273	0.667179	5.14	4.12	4.93
GSM151028	6	Breast	0.257722	0.143671	5.72	4.62	6.65
GSM151041	6	Breast	0.502468	0.302975	5.21	4.47	6.17
GSM151044	6	Breast	0.298598	0.292171	5.47	4.28	5.82
GSM151048	6	Breast	0.263374	0.41628	5.53	3.94	5.16
GSM151054	6	Breast	0.456388	0.425565	5.3	4.23	5.43
GSM151056	6	Breast	0.400007	0.626224	5.56	4.25	4.95
GSM151058	6	Breast	0.302187	0.621213	5.41	4.22	5.23
GSM151059	6	Breast	0.178705	0.409401	5.67	4.18	4.74
GSM151062	6	Breast	0.376829	0.443553	5.38	4.24	6.15
GSM151068	6	Breast	0.280816	0.475109	5.24	3.93	4.61
GSM65320	6	Breast	0.42128	0.205756	5.17	4.14	6.13
GSM65330	6	Breast	0.328715	0.374653	5.25	4.46	5.7
GSM65331	6	Breast	0.357318	0.351801	5.37	4.4	5.35
GSM65334	6	Breast	0.411773	0.382661	5.35	4.2	5.52
GSM65341	6	Breast	0.303773	0.540447	5.35	4.26	4.76
GSM65355	6	Breast	0.415921	0.17607	4.83	4.17	5.32
GSM65362	6	Breast	0.529984	0.549495	4.93	4.12	5.42
GSM65363	6	Breast	0.42207	0.22711	6	4.47	5.74
GSM65365	6	Breast	0.584949	0.731839	5.08	3.94	4.94
GSM65378	6	Breast	0.436596	0.377208	5.17	4.02	5.28
GSM65753	6	Breast	0.447931	0.257526	5.41	4.3	5.92
GSM65765	6	Breast	0.255312	0.593113	5.37	4.3	5.62
GSM65767	6	Breast	0.320047	0.314194	5.88	4.39	4.98
GSM65773	6	Breast	0.459761	0.425673	5.34	4.17	5.3
GSM65781	6	Breast	0.25118	0.493696	4.92	4.27	5.33
GSM65782	6	Breast	0.270764	0.312428	5.5	4.46	5.72
GSM65785	6	Breast	0.278572	0.227014	5.57	4.16	5.56
GSM65787	6	Breast	0.316433	0.163247	5.49	4.23	5.76
GSM65796	6	Breast	0.369108	0.230255	5.29	4.24	5.9
GSM65798	6	Breast	0.304784	0.300789	5.47	4.21	5.53
GSM65799	6	Breast	0.27363	0.164191	5.42	4.3	5.41
GSM65801	6	Breast	0.475337	0.300082	5.47	4.26	5.81
GSM65818	6	Breast	0.311735	0.31215	5.64	4.34	5.32
GSM65820	6	Breast	0.655343	0.141107	5.12	4.17	5.61
GSM65824	6	Breast	0.33355	0.248821	5.22	4.14	5.45
GSM65826	6	Breast	0.216357	0.459351	5.5	4.12	5.55
GSM65829	6	Breast	0.248941	0.273342	5.45	4.16	5.1
GSM65830	6	Breast	0.349593	0.174886	4.96	3.97	4.94
GSM65832	6	Breast	0.336882	0.0998756	5.27	4.05	5.39
GSM65834	6	Breast	0.462831	0.152968	5.08	3.99	5.05
GSM65840	6	Breast	0.259086	0.0753008	5.5	4.27	5.16
GSM65848	6	Breast	0.217383	0.352915	5.08	4.02	5.23
GSM65849	6	Breast	0.472747	0.256769	5.44	4.33	5.26
GSM65853	6	Breast	0.280046	0.209125	5.23	4.41	6.02
GSM65854	6	Breast	0.311791	0.157223	5.29	3.67	4.93
GSM65862	6	Breast	0.29322	0.202455	5.15	4.2	5.17
GSM65864	6	Breast	0.560762	0.710507	5.63	4.26	5.86
GSM65867	6	Breast	0.383787	0.179193	5.17	4.43	5.61
GSM65869	6	Breast	0.309218	0.319277	5.27	4.48	6.1
GSM65871	6	Breast	0.276757	0.319483	5.55	4.27	5.37
GSM65873	6	Breast	0.726766	0.169231	5.12	4.62	6.34
GSM65875	6	Breast	0.394863	0.458067	6.1	5.21	6.58
GSM65877	6	Breast	0.57606	0.432263	5.52	4.28	5.75
GSM65880	6	Breast	0.570158	0.340561	5.49	4.24	5.43
GSM177890	6	Breast	0.42969	0.672849	5.14	3.77	4.84
GSM177895	6	Breast	0.098594	0.147733	5.21	4.31	5.38
GSM177896	6	Breast	0.459472	0.765494	5.3	4.41	5.73
GSM177904	6	Breast	0.535491	0.426642	5.37	4.33	5.49
GSM177908	6	Breast	0.386424	0.813596	5.36	4.52	6.34
GSM177910	6	Breast	0.207068	0.156417	5.38	5.34	6.26
GSM177912	6	Breast	0.220646	0.0767245	5.17	4.1	5.04
GSM177921	6	Breast	0.425774	0.687806	5.19	3.79	4.7
GSM177922	6	Breast	0.288686	0.240227	4.95	4.09	5.16
GSM177932	6	Breast	0.387124	0.15994	5	4	4.88
GSM177933	6	Breast	0.710704	0.897518	4.79	4	5
GSM177936	6	Breast	0.541384	0.562854	5.26	4.29	5.74
GSM177938	6	Breast	0.543888	0.148034	5.5	4.51	5.71
GSM177941	6	Breast	0.295497	0.456587	5.38	3.96	4.75
GSM177945	6	Breast	0.657275	0.449038	5.45	4.12	5.4
GSM177946	6	Breast	0.768297	0.461016	5.1	4.03	5.35
GSM177947	6	Breast	0.438961	0.618102	5.46	4.3	5.81
GSM177951	6	Breast	0.474375	0.230199	5.26	3.73	5.14
GSM177953	6	Breast	0.32397	0.731535	5.09	4.13	5.24
GSM177955	6	Breast	0.445261	0.495893	5.18	3.9	4.42
GSM177962	6	Breast	0.236061	0.169685	5.19	4.02	5.12
GSM177964	6	Breast	0.452371	0.166306	5.48	4.1	4.97
GSM177965	6	Breast	0.646894	0.805525	4.77	4.01	4.59
GSM177967	6	Breast	0.483694	0.201098	5.39	4.47	5.38
GSM177969	6	Breast	0.220166	0.204369	5.05	4.19	5.64
GSM177972	6	Breast	0.670035	0.755428	5.17	4.24	5.42
GSM177984	6	Breast	0.629648	0.664205	5.09	3.58	4.76
GSM177987	6	Breast	0.411553	0.765808	5.54	4.38	5.61
GSM177989	6	Breast	0.600171	0.582868	5.25	4.5	5.7
GSM177990	6	Breast	0.784773	0.270333	5.37	4.16	5.75
GSM177992	6	Breast	0.508844	0.468617	5.26	4.01	5.34
GSM177995	6	Breast	0.484022	0.883942	5.03	3.33	4.62
GSM178002	6	Breast	0.309398	0.274913	4.93	4.13	4.78
GSM178004	6	Breast	0.360986	0.544142	5.2	4.16	5.41
GSM178008	6	Breast	0.440951	0.753116	5.22	4.12	5.24
GSM178019	6	Breast	0.457851	0.355237	5.36	4.36	5.35
GSM178024	6	Breast	0.482124	0.482996	5.37	3.73	4.93
GSM178030	6	Breast	0.531768	0.600603	5.12	4.44	5.72
GSM178032	6	Breast	0.523505	0.615777	5.33	4.81	5.89
GSM178036	6	Breast	0.331863	0.483385	5.09	3.81	5.18
GSM178040	6	Breast	0.46887	0.357081	5.26	4.01	5.15
GSM178042	6	Breast	0.325441	0.57575	5.57	4.19	5.01
GSM178047	6	Breast	0.521176	0.38423	5.62	4.11	5.57
GSM178048	6	Breast	0.4972	0.906295	5.52	4.5	6.14
GSM178054	6	Breast	0.562341	0.656744	5.25	3.59	4.41
GSM178072	6	Breast	0.415791	0.508317	5.17	4.39	5.3
GSM119973	A	Breast	0.682417	0.514786	5.28	3.85	5.06
MDA-MB-134-VI	A	Cell line	0.539967	0.913494	5.13	4.08	4.91
GSM282374	A	Breast	0.690702	0.259082	4.74	4.25	4.45
GSM282381	A	Breast	0.464117	0.115412	5.4	4.17	5.41
GSM282386	A	Breast	0.590663	0.412481	5.2	4.35	5.53
GSM282395	A	Breast	0.379695	0.089476	5.3	4.01	5.68
GSM282397	A	Breast	0.224309	0.128058	5.79	4.78	6.42
GSM282399	A	Breast	0.43777	0.355954	5.6	4.63	6.32
GSM282403	A	Breast	0.515201	0.759818	5.15	4.34	5.34
GSM282414	A	Breast	0.543466	0.11491	5.36	4.33	5.64
GSM282419	A	Breast	0.425654	0.683343	5.18	4.23	5.36
GSM282424	A	Breast	0.540057	0.551067	4.92	4.46	5.62
GSM282441	A	Breast	0.44273	0.546398	5.85	4.62	6.92
GSM282442	A	Breast	0.493929	0.457798	5.26	4.22	5.3
GSM282443	A	Breast	0.480365	0.201668	5.16	4.2	5.41
GSM282449	A	Breast	0.50128	0.519294	4.97	4.26	5.4
GSM282452	A	Breast	0.3409	0.522492	5.68	4.94	6.2
GSM282463	A	Breast	0.48555	0.432655	5.2	4.22	5.05
GSM282473	A	Breast	0.896469	0.361395	5.3	4.26	5.71
GSM282476	A	Breast	0.398603	0.441957	5.41	4.39	5.92
GSM282485	A	Breast	0.37105	0.311376	5.36	4.21	5.18
GSM282488	A	Breast	0.543102	0.724904	5.09	3.58	5.17
GSM282491	A	Breast	0.581679	0.843142	5.03	4.2	5.28
GSM282504	A	Breast	0.839642	0.126405	4.93	4.27	5.62
GSM282515	A	Breast	0.504062	0.221679	5.29	3.87	5.91
GSM282519	A	Breast	0.837154	0.347616	5.18	4.18	5.26
GSM282520	A	Breast	0.670564	0.432213	5.18	4.15	5.38
GSM282537	A	Breast	0.501887	0.379437	5.74	4.1	4.99
GSM282539	A	Breast	0.842986	0.789763	5.23	4.21	4.98
GSM282543	A	Breast	0.421738	0.838099	5.17	4.26	5.28
GSM282558	A	Breast	0.601583	0.829701	4.97	3.99	5.33
GSM282567	A	Breast	0.712302	0.75875	4.89	3.99	5.2
GSM282570	A	Breast	0.599056	0.72213	5	3.78	5.51
GSM36779	A	Breast	0.429776	0.245328	4.98	4.34	5
GSM36785	A	Breast	0.347081	0.590312	5.31	4.1	5.43
GSM36789	A	PriMet	0.148737	0.625311	5.5	4.4	5.97
GSM36800	A	PriMet	0.62445	0.77021	5.21	3.96	5.17
GSM36802	A	Breast	0.697006	0.730718	5.08	4.19	5.54
GSM36805	A	Breast	0.475796	0.621141	5.25	3.89	4.83
GSM36806	A	Breast	0.341785	0.249616	5.17	4.21	5.37
GSM36810	A	Breast	0.698301	0.828016	5.41	4.39	5.43
GSM36837	A	Breast	0.326331	0.880743	5.73	4.6	6.93
GSM36843	A	Breast	0.815926	0.474721	5.5	4.04	5.21
GSM36845	A	Breast	0.503697	0.836094	5.35	4	5.16
GSM36849	A	Breast	0.710092	0.888911	5.25	3.92	5.05
GSM36856	A	Breast	0.854062	0.873556	5.14	4.22	5.21
GSM36866	A	Breast	0.517031	0.706994	5.18	3.88	5.12
GSM36867	A	Breast	0.451816	0.846421	5.2	4.08	5.01
GSM36878	A	Breast	0.871033	0.900192	5.26	4.01	5.41
GSM36887	A	Breast	0.534416	0.385437	4.95	4.17	5.16
GSM36895	A	Breast	0.262709	0.321435	5.32	4.23	5.36
GSM36908	A	PriMet	0.553875	0.911474	5.42	4.04	4.79
GSM36911	A	PriMet	0.562749	0.733287	5.1	3.98	4.94
GSM36914	A	Breast	0.462652	0.520706	5	4.08	4.86
GSM36922	A	Breast	0.653986	0.6831	5.26	3.94	5.03
GSM36924	A	PriMet	0.740794	0.770863	5.11	4	5.47
GSM36930	A	Breast	0.340557	0.861679	5.15	4.33	5.25
GSM36939	A	PriMet	0.812061	0.859863	5.14	4.12	5.17
GSM36947	A	PriMet	0.757933	0.932898	5.07	4.2	4.94
GSM36948	A	Breast	0.573088	0.896106	5.25	4.09	5.39
GSM36951	A	Breast	0.63746	0.795854	5.45	4.26	5.43
GSM36974	A	PriMet	0.511131	0.877395	5.42	4.36	5.64
GSM36980	A	Breast	0.54806	0.590779	5.21	4.07	5.05
GSM36984	A	Breast	0.560232	0.839476	5.37	4.24	5.52
GSM36999	A	PriMet	0.702817	0.838534	5.03	3.96	4.56
GSM37004	A	PriMet	0.415487	0.881911	4.86	4.11	5.08
GSM37007	A	PriMet	0.583436	0.903657	5.08	4.03	4.9
GSM37010	A	Breast	0.474013	0.805846	4.99	4.08	4.88
GSM37011	A	PriMet	0.383926	0.171304	5.26	4.16	5.72
GSM37012	A	Breast	0.509879	0.482069	5.43	4.18	5.63
GSM37035	A	PriMet	0.781921	0.923258	5.06	4.04	5.49
GSM37037	A	PriMet	0.595056	0.792324	5.04	4.03	4.92
GSM50038	A	Breast	0.49339	0.479112	5.28	4.28	4.89
GSM50043	A	Breast	0.334043	0.569387	6.02	4.68	6.37
GSM50044	A	Breast	0.474177	0.583579	5.32	4.57	5.34
GSM50059	A	Breast	0.534026	0.389992	5.29	4	5.11
GSM50062	A	Breast	0.786665	0.670789	5.45	4.42	5.33
GSM50083	A	Breast	0.252257	0.270492	5.43	4.19	4.8
GSM50085	A	Breast	0.52765	0.891392	5.11	3.97	4.49
GSM50087	A	Breast	0.299017	0.636441	5.31	3.99	4.9
GSM50097	A	PriMet	0.363369	0.869295	5.2	3.86	4.78
GSM50101	A	PriMet	0.271369	0.266769	5.44	4.13	4.61
GSM50109	A	Breast	0.68013	0.415057	5.21	4.26	5.13
GSM50111	A	Breast	0.392162	0.357745	4.82	4.09	4.88
GSM79121	A	Breast	0.559729	0.711778	4.99	3.99	4.7
GSM79129	A	Breast	0.564609	0.425454	4.8	4.14	5.36
GSM79132	A	Breast	0.332065	0.472552	5.31	4.13	5.17
GSM79133	A	Breast	0.286168	0.314067	5.18	4.34	5.68
GSM79136	A	Breast	0.292366	0.148286	5.57	4.14	5.4
GSM79140	A	Breast	0.76641	0.895551	4.99	3.99	4.85
GSM79153	A	Breast	0.397209	0.448665	5.08	4.26	5.68
GSM79159	A	Breast	0.263259	0.669387	5.35	4.24	5.25
GSM79187	A	Breast	0.31997	0.315787	4.9	4.03	4.46
GSM79188	A	Breast	0.437406	0.344934	5.16	4.29	5.21
GSM79197	A	Breast	0.303897	0.595222	5.36	4.26	5.72
GSM79199	A	Breast	0.635306	0.684794	5.2	4.1	5.27
GSM79204	A	Breast	0.571767	0.366073	5.22	4.15	5.18
GSM79209	A	Breast	0.533401	0.148063	5.39	5.02	7.03
GSM79212	A	Breast	0.376246	0.310221	5.22	3.97	5.38
GSM79213	A	Breast	0.340878	0.46794	5.15	4.15	5.24
GSM79214	A	Breast	0.452053	0.65723	5.06	4.31	5.63
GSM79218	A	Breast	0.425762	0.655597	5.01	4.11	5.25
GSM79219	A	Breast	0.59767	0.671414	5.15	3.95	4.6
GSM79223	A	Breast	0.70613	0.801413	4.85	4.12	5.01
GSM79226	A	Breast	0.818806	0.825662	4.93	4.09	5.03
GSM79236	A	Breast	0.381369	0.475319	5.23	4.44	5.68
GSM79237	A	Breast	0.28072	0.26844	5.29	4.32	5.19
GSM79244	A	Breast	0.278186	0.647907	5.23	4.17	5.2
GSM79246	A	Breast	0.623405	0.75872	5.24	4.32	5.44
GSM79249	A	Breast	0.361937	0.722522	5.39	4.42	6.32
GSM79258	A	Breast	0.504515	0.601999	5.32	4.13	5.68
GSM79269	A	Breast	0.191666	0.378957	5	4.03	5.43
GSM79301	A	Breast	0.68855	0.752465	5.45	4.31	5.85
GSM79317	A	Breast	0.358493	0.306646	5.36	4.29	6.46
GSM79323	A	Breast	0.290052	0.142708	5.22	4.16	5.17
GSM79328	A	Breast	0.7629	0.740367	5.04	4.16	4.94
GSM79343	A	Breast	0.409844	0.876168	5.08	4.19	5.06
GSM79349	A	Breast	0.389278	0.828547	5.27	4.3	5.45
GSM79354	A	Breast	0.507759	0.785633	5.2	4.45	5.64
GSM150802	A	Breast	0.586088	0.574001	5.39	4.16	5.42
GSM150946	A	Breast	0.683261	0.868751	5.06	3.73	4.67
GSM150947	A	Breast	0.776297	0.831636	5.01	3.96	5.4
GSM150948	A	Breast	0.3935	0.790705	4.84	3.98	5.33
GSM150949	A	Breast	0.497522	0.571843	5.49	4.27	6.46
GSM150950	A	Breast	0.624675	0.634208	5.55	4.72	5.41
GSM150959	A	Breast	0.735143	0.68963	4.89	4.04	4.15
GSM150960	A	Breast	0.680747	0.77154	5.51	3.99	4.71
GSM150970	A	Breast	0.761118	0.802002	5.24	4.34	5.1
GSM150973	A	Breast	0.555116	0.339079	5.64	4.37	5.96
GSM150974	A	Breast	0.466151	0.72304	5.17	4.07	4.51
GSM150977	A	Breast	0.545443	0.558082	6.05	4.55	6.66
GSM150982	A	Breast	0.582905	0.718387	5.42	4.48	5.91
GSM150983	A	Breast	0.669851	0.91641	5.44	3.85	4.36
GSM150985	A	Breast	0.488802	0.178583	5.26	3.84	5.31
GSM150988	A	Breast	0.599293	0.386694	5.16	4.31	5.22
GSM150989	A	Breast	0.63254	0.148914	5.15	4.01	5.48
GSM150990	A	Breast	0.601063	0.722656	5.44	3.86	4.71
GSM150993	A	Breast	0.397758	0.555955	5.42	3.99	4.98
GSM150994	A	Breast	0.738797	0.651716	4.95	3.91	5.12
GSM150996	A	Breast	0.603591	0.863672	5.44	3.99	4.91
GSM150998	A	Breast	0.823269	0.894372	5.02	3.55	4.34
GSM151007	A	Breast	0.584757	0.819801	5.05	4.09	4.76
GSM151014	A	Breast	0.286168	0.314067	5.53	4.18	5.7
GSM151020	A	Breast	0.263259	0.669387	5.36	4.2	5.37
GSM151029	A	Breast	0.437406	0.344934	5.38	4.16	5.16
GSM151037	A	Breast	0.818806	0.825662	5.02	4.05	5.2
GSM151039	A	Breast	0.381369	0.475319	5.24	4.4	5.66
GSM151042	A	Breast	0.623405	0.75872	5.2	4.47	5.65
GSM151052	A	Breast	0.68855	0.752465	5.36	4.38	6.08
GSM151057	A	Breast	0.7629	0.740367	5.23	4.26	5.21
GSM151066	A	Breast	0.507759	0.785633	5.53	4.37	5.73
GSM65317	A	Breast	0.409844	0.876168	5.07	4.25	5.14
GSM65323	A	Breast	0.290052	0.142708	5.38	4.2	5.26
GSM65328	A	Breast	0.389278	0.828547	5.23	4.27	5.63
GSM65336	A	Breast	0.292366	0.148286	5.65	4.2	5.58
GSM65337	A	Breast	0.76641	0.895551	5	4.09	5.03
GSM65342	A	Breast	0.669691	0.757046	5.44	3.82	4.58
GSM65345	A	Breast	0.676249	0.745618	5.26	4.33	5.84
GSM65348	A	Breast	0.882482	0.409212	5.1	3.98	4.92
GSM65354	A	Breast	0.801425	0.521586	4.97	4.1	5.04
GSM65358	A	Breast	0.30399	0.684953	5.15	4.33	5.3
GSM65359	A	Breast	0.638991	0.807609	5.48	4.21	4.96
GSM65360	A	Breast	0.635336	0.399361	4.89	3.96	5.06
GSM65361	A	Breast	0.495691	0.507362	4.95	4.04	5.4
GSM65364	A	Breast	0.512188	0.761134	5.04	3.73	4.85
GSM65366	A	Breast	0.655107	0.741904	5.23	4.07	5.28
GSM65371	A	Breast	0.774397	0.911922	5.55	4.15	4.96
GSM65373	A	Breast	0.386533	0.806221	5.33	4.01	4.72
GSM65375	A	Breast	0.605551	0.856524	4.95	4.04	5
GSM65379	A	Breast	0.366604	0.747441	6.21	4.79	6.28
GSM65774	A	Breast	0.635306	0.684794	5.28	4.2	5.33
GSM65784	A	Breast	0.278186	0.647907	5.14	4.16	5.22
GSM65786	A	Breast	0.361937	0.722522	5.64	4.54	6.51
GSM65810	A	Breast	0.358493	0.306646	5.41	4.44	6.34
GSM65823	A	Breast	0.450444	0.527235	4.98	4.04	5.14
GSM65844	A	Breast	0.472707	0.730208	5.48	4.03	5.26
GSM65856	A	Breast	0.64356	0.852316	5.1	4.15	5.22
GSM65860	A	Breast	0.520815	0.619664	5.49	4.22	5.37
GSM65868	A	Breast	0.748617	0.908002	5.68	4.14	5.29
GSM177889	A	Breast	0.540269	0.763946	5.21	3.99	5.24
GSM177893	A	Breast	0.831773	0.583642	5.61	4.35	5.83
GSM177900	A	Breast	0.584438	0.766578	5.29	3.81	4.7
GSM177916	A	Breast	0.607227	0.898947	5.29	3.82	4.93
GSM177917	A	Breast	0.35695	0.666468	4.96	4.08	5.36
GSM177919	A	Breast	0.65352	0.908272	5.09	3.82	4.69
GSM177924	A	Breast	0.244201	0.24618	5.1	4.41	5.12
GSM177926	A	Breast	0.6182	0.900383	5.03	4.11	5.13
GSM177940	A	Breast	0.474141	0.710363	5.15	4.14	4.78
GSM177949	A	Breast	0.685161	0.796454	5.47	4.45	5.03
GSM177950	A	Breast	0.542156	0.718367	5.04	4.02	5.02
GSM177960	A	Breast	0.70875	0.780494	5.26	4.17	5.46
GSM178014	A	Breast	0.614506	0.802377	5.37	4.44	5.47
GSM178018	A	Breast	0.610429	0.570211	5.44	3.86	4.91
GSM178026	A	Breast	0.736524	0.785307	5.28	4.21	5.04
GSM178031	A	Breast	0.392815	0.771593	5.59	4.74	5.88
GSM178037	A	Breast	0.408192	0.567874	5.13	3.92	5.01
GSM178038	A	Breast	0.805072	0.850911	4.95	3.5	4.29
GSM178049	A	Breast	0.470002	0.872949	5.31	3.6	4.79
GSM178053	A	Breast	0.57757	0.121938	5.02	3.66	4.62
GSM178056	A	Breast	0.421616	0.586834	5.74	4.49	6.12
GSM178057	A	Breast	0.521783	0.69267	5.28	4.01	4.6
GSM178060	A	Breast	0.564858	0.776034	5.16	3.86	5
GSM178070	A	Breast	0.705284	0.894235	5.02	3.7	4.04
GSM178074	A	Breast	0.559345	0.640256	5.54	4.46	5.52
GSM178080	A	Breast	0.531779	0.890219	5.19	4.27	5.31
GSM119950	B	Breast	0.0885564	0.385933	5.5	4.08	6.39
GSM119951	B	Breast	0.493531	0.850051	5.39	3.86	5.33
GSM119952	B	Breast	0.440197	0.356448	5.58	4.24	6.53
GSM119954	B	Breast	0.67987	0.518456	5.36	3.71	5.14
GSM119958	B	Breast	0.436509	0.685355	5.62	4.26	6.41
GSM119960	B	Breast	0.393296	0.133546	5.57	4.34	6.69
GSM119962	B	Breast	0.560151	0.724742	5.2	3.96	5.96
GSM119963	B	Breast	0.164524	0.391526	5.13	3.97	5.73
GSM119964	B	Breast	0.474612	0.855474	5.24	3.76	4.96
GSM119968	B	Breast	0.152018	0.327213	5.76	4.07	5.56
GSM282379	B	Breast	0.601693	0.713954	5.26	4.17	5.58
GSM282418	B	Breast	0.439207	0.825158	5.35	4.25	4.98
GSM282426	B	Breast	0.311659	0.367286	5.34	4.61	6.02
GSM282429	B	Breast	0.753921	0.653484	4.85	3.81	5.58
GSM282436	B	Breast	0.476637	0.674335	5.26	4.06	4.75
GSM282450	B	Breast	0.547303	0.302655	5.39	4.28	5.76
GSM282472	B	Breast	0.700567	0.825745	5.46	4.17	5.23
GSM282480	B	Breast	0.747979	0.276895	5.19	4.27	5.48
GSM282484	B	Breast	0.852804	0.857572	5.1	4.23	5.31
GSM282487	B	Breast	0.661194	0.624063	5.26	4.38	5.8
GSM282495	B	Breast	0.416242	0.776284	5.14	4.3	5.03
GSM282506	B	Breast	0.423801	0.762392	5.17	4.07	4.77
GSM282507	B	Breast	0.265455	0.241228	5.53	4.25	5.73
GSM282510	B	Breast	0.561275	0.633849	5.31	4.35	6.01
GSM282522	B	Breast	0.69162	0.786898	5.25	4.35	5.35
GSM282525	B	Breast	0.809343	0.843074	5.33	4.25	5.49
GSM282527	B	Breast	0.486295	0.12471	4.88	4.67	5.1
GSM282538	B	Breast	0.666498	0.910686	5.09	4	5.12
GSM282545	B	Breast	0.585771	0.573189	5.36	4.49	5.99
GSM282554	B	Breast	0.5279	0.717469	5.15	4.15	5.41
GSM282555	B	Breast	0.495839	0.751671	5.56	4.51	6.05
GSM282556	B	Breast	0.546578	0.680624	5.33	4.42	5.69
GSM282561	B	Breast	0.552025	0.402188	4.96	4.02	5.18
GSM282568	B	Breast	0.872935	0.92045	4.81	4.08	5.13
GSM352156	B	Lung	0.368869	0.553383	4.86	4.02	5.4
GSM352166	B	Lung	0.180268	0.255942	4.97	4.27	5.8
GSM36778	B	PriMet	0.575492	0.879333	5.62	4.48	5.73
GSM36781	B	Breast	0.628001	0.868978	5.23	4.29	4.99
GSM36787	B	Breast	0.499908	0.864073	5.35	4.07	5.37
GSM36799	B	Breast	0.629562	0.843692	5.32	4.11	4.78
GSM36820	B	Breast	0.782966	0.88297	5.19	4.11	4.78
GSM36821	B	Breast	0.674557	0.722037	5.2	4.03	4.87
GSM36823	B	Breast	0.824097	0.871939	5.37	4	4.85
GSM36834	B	Breast	0.715317	0.875849	5.28	4.05	5.18
GSM36844	B	Breast	0.877794	0.91744	5.18	4.45	4.93
GSM36858	B	PriMet	0.638925	0.834217	5.54	4.42	5.4
GSM36884	B	Breast	0.564493	0.781494	5.12	4.21	5.17
GSM36899	B	Breast	0.79919	0.931274	4.89	3.93	4.84
GSM36934	B	Breast	0.736512	0.888822	4.95	4.21	4.91
GSM36954	B	PriMet	0.604176	0.902629	5.58	4.24	5.88
GSM36985	B	PriMet	0.606169	0.88152	5.45	4.45	5.02
GSM36989	B	PriMet	0.731449	0.76708	5.1	4.39	5.88
GSM36995	B	Breast	0.47857	0.688101	5.02	4.19	4.99
GSM37003	B	PriMet	0.860895	0.907608	5.2	4.21	5.81
GSM37006	B	PriMet	0.523307	0.754802	5.39	4.42	5.86
GSM37014	B	Breast	0.79782	0.874993	5.48	4.29	5.07
GSM37016	B	Breast	0.712566	0.909035	5.42	4.11	4.91
GSM37029	B	PriMet	0.593542	0.811718	5.37	4.33	5.25
GSM37031	B	PriMet	0.36505	0.882444	5.24	4.14	5.34
GSM37033	B	Breast	0.711695	0.505017	5.31	4.34	5.32
GSM37038	B	PriMet	0.786984	0.887225	5.18	3.97	4.94
GSM37062	B	Breast	0.794914	0.895066	5.21	4.07	4.88
GSM50039	B	Breast	0.514141	0.504711	5.11	4.15	4.72
GSM50084	B	Breast	0.703327	0.158289	5.01	3.93	4.41
GSM50086	B	Breast	0.431887	0.891012	5.17	3.96	4.62
GSM50091	B	Breast	0.490174	0.612661	5.33	4.22	4.44
GSM50092	B	Breast	0.441611	0.672537	5.56	4.22	5.29
GSM50117	B	Breast	0.249392	0.149955	5.68	4.52	6.41
GSM50120	B	Breast	0.287805	0.229076	4.73	3.99	5.21
GSM50131	B	PriMet	0.602525	0.580773	5.16	4.22	4.94
GSM79116	B	Breast	0.143264	0.714963	5.36	4.2	5.83
GSM79118	B	Breast	0.440376	0.466359	5.33	4.3	5.81
GSM79123	B	Breast	0.427021	0.707279	5.11	4.15	5.03
GSM79125	B	Breast	0.645145	0.858183	5.27	4.41	5.98
GSM79128	B	Breast	0.234066	0.742999	5.19	4.49	5.97
GSM79131	B	Breast	0.659544	0.557035	5.47	4.25	4.93
GSM79134	B	Breast	0.449135	0.236677	5.38	4.35	5.83
GSM79135	B	Breast	0.435525	0.77891	5.18	4.07	5.05
GSM79143	B	Breast	0.397503	0.784629	5.36	4.41	5.58
GSM79148	B	Breast	0.513258	0.805627	5.06	4.16	5.42
GSM79155	B	Breast	0.670755	0.238811	5.17	4.02	4.91
GSM79163	B	Breast	0.472866	0.597759	5.3	4.11	5.53
GSM79172	B	Breast	0.460586	0.827941	5.41	3.94	5.39
GSM79189	B	Breast	0.785097	0.29547	5.4	4.23	5.42
GSM79191	B	Breast	0.788037	0.670964	5.15	4.03	4.78
GSM79193	B	Breast	0.377455	0.857166	5.25	4.07	4.93
GSM79207	B	Breast	0.219493	0.137518	5.28	4.19	5.02
GSM79211	B	Breast	0.573844	0.922013	5.3	3.87	4.92
GSM79216	B	Breast	0.224103	0.356739	5.27	4.33	4.86
GSM79241	B	Breast	0.773525	0.68072	5.29	4.32	5.29
GSM79243	B	Breast	0.370774	0.345319	5.4	4.59	6.71
GSM79267	B	Breast	0.353526	0.205304	5.52	4.71	6.15
GSM79292	B	Breast	0.842755	0.889456	5.1	4.27	4.8
GSM79297	B	Breast	0.381301	0.393153	5.07	4.14	5.74
GSM79305	B	Breast	0.452902	0.866805	5.29	4.11	5
GSM79321	B	Breast	0.824425	0.885291	5.23	4.08	4.91
GSM79330	B	Breast	0.508011	0.812253	5.43	4.23	5.65
GSM79332	B	Breast	0.649413	0.894624	5.16	4.17	5.01
GSM79333	B	Breast	0.185416	0.287417	5.27	4.19	5.63
GSM79340	B	Breast	0.683202	0.525681	5.16	4.23	5
GSM79347	B	Breast	0.545955	0.597071	5.31	4.17	5.47
GSM79353	B	Breast	0.273827	0.589098	5.65	4.29	5.88
GSM79360	B	Breast	0.30547	0.613828	5.13	4.3	5.38
GSM150957	B	Breast	0.358649	0.762752	5.16	3.89	4.9
GSM150961	B	Breast	0.271145	0.179933	5.31	4.16	5.32
GSM150976	B	Breast	0.364825	0.674856	5.32	4.61	5.82
GSM150986	B	Breast	0.502049	0.68434	5.8	4.42	5.31
GSM151001	B	Breast	0.432445	0.279923	5.53	3.77	4.61
GSM151002	B	Breast	0.733308	0.876771	4.97	3.88	4.78
GSM151011	B	Breast	0.441125	0.628313	5.45	3.79	4.49
GSM151015	B	Breast	0.513258	0.805627	4.88	4.17	5.58
GSM151019	B	Breast	0.670755	0.238811	5.21	4	5.08
GSM151026	B	Breast	0.460586	0.827941	5.49	4.09	5.34
GSM151030	B	Breast	0.788037	0.670964	5.35	4.17	4.92
GSM151031	B	Breast	0.377455	0.857166	5.11	4.03	5.05
GSM151049	B	Breast	0.842755	0.889456	5.07	4.37	4.8
GSM151050	B	Breast	0.381301	0.393153	5.19	4.21	6.05
GSM65316	B	Breast	0.273827	0.589098	5.66	4.32	5.68
GSM65321	B	Breast	0.440376	0.466359	5.24	4.3	5.95
GSM65322	B	Breast	0.452902	0.866805	5.21	4.17	5.13
GSM65324	B	Breast	0.508011	0.812253	5.49	4.23	5.58
GSM65327	B	Breast	0.824425	0.885291	5.38	4.2	5.18
GSM65335	B	Breast	0.449135	0.236677	5.42	4.38	5.85
GSM65338	B	Breast	0.472866	0.597759	5.26	4.21	5.76
GSM65344	B	Breast	0.529818	0.724878	5.39	4.1	4.62
GSM65351	B	Breast	0.541862	0.559498	5.67	4.1	5.33
GSM65352	B	Breast	0.707193	0.88444	5.13	3.98	4.59
GSM65370	B	Breast	0.544399	0.686731	5.31	4.11	5.16
GSM65372	B	Breast	0.501458	0.879121	5.22	4.03	5.07
GSM65374	B	Breast	0.577744	0.776978	5.47	4.18	5.25
GSM65376	B	Breast	0.588154	0.799343	5.03	3.99	5.11
GSM65377	B	Breast	0.385241	0.684025	5.29	4.29	5.05
GSM65755	B	Breast	0.427021	0.707279	5.29	4.07	5.22
GSM65756	B	Breast	0.645145	0.858183	5.26	4.38	6.06
GSM65757	B	Breast	0.234066	0.742999	5.31	4.47	6.11
GSM65760	B	Breast	0.659544	0.557035	5.24	4.24	4.92
GSM65761	B	Breast	0.435525	0.77891	5.36	4.16	4.96
GSM65813	B	Breast	0.185416	0.287417	5.37	4.22	5.7
GSM65815	B	Breast	0.545955	0.597071	5.23	4.07	5.55
GSM65819	B	Breast	0.647382	0.847357	5.22	4.21	5.17
GSM65822	B	Breast	0.66455	0.701248	5.59	4.21	5.63
GSM65828	B	Breast	0.531148	0.507101	5.4	4.16	5.42
GSM65831	B	Breast	0.60735	0.869044	5.39	4.12	5.27
GSM65833	B	Breast	0.321179	0.30714	4.97	4.12	5.3
GSM65837	B	Breast	0.444143	0.549608	5.28	4.19	5.77
GSM65846	B	Breast	0.308112	0.26973	5.68	4.37	6.14
GSM65851	B	Breast	0.375597	0.714554	5.06	3.93	4.9
GSM65855	B	Breast	0.369123	0.686289	5.17	3.83	5.16
GSM65857	B	Breast	0.545672	0.17264	5.34	4.16	5.72
GSM177886	B	Breast	0.704937	0.894024	5.19	3.89	5.25
GSM177888	B	Breast	0.354033	0.368589	5.5	4.08	5.27
GSM177901	B	Breast	0.779798	0.642752	5.29	4.54	5.49
GSM177905	B	Breast	0.203406	0.570494	5.09	4.38	4.99
GSM177920	B	Breast	0.692745	0.911354	5.29	4.96	6.49
GSM177929	B	Breast	0.423514	0.75488	5.06	3.78	5
GSM177934	B	Breast	0.683328	0.844394	5.23	3.93	4.57
GSM177942	B	Breast	0.643456	0.863672	5.31	4.65	5.37
GSM177958	B	Breast	0.708082	0.52915	5.4	4.15	5.79
GSM177971	B	Breast	0.672986	0.83186	5.31	4.18	5.11
GSM177973	B	Breast	0.61242	0.7872	5.25	4.29	5.26
GSM177974	B	Breast	0.498469	0.52401	5.28	4.14	5.55
GSM177981	B	Breast	0.307082	0.348867	5.41	4.4	5.65
GSM177982	B	Breast	0.4807	0.845056	5.21	3.73	4.66
GSM177983	B	Breast	0.304604	0.197554	5.46	4.26	5.52
GSM178020	B	Breast	0.338616	0.380408	5.32	4.52	5.7
GSM178022	B	Breast	0.439781	0.45967	5.15	4.06	5.36
GSM178025	B	Breast	0.752221	0.774132	4.99	3.97	4.42
GSM178050	B	Breast	0.645863	0.925366	5.4	3.93	4.75
GSM178058	B	Breast	0.150235	0.551257	5.04	3.87	5.62
GSM178064	B	Breast	0.768678	0.848527	5.28	4.04	5.39
GSM178068	B	Breast	0.784397	0.915869	5.27	4.32	5.05
GSM178069	B	Breast	0.616695	0.846231	5.59	4.21	4.91
GSM178071	B	Breast	0.168439	0.100891	5.12	4.06	5.01
