# Supplementary material for: Increased metastasis with loss of E2F2 in Myc-driven tumors
Source: Oncotarget. 2015 Oct 13;6(35):38210–24. doi: 10.18632/oncotarget.5690 (PMC4741994; doi:10.18632/oncotarget.5690)
Supplement: Supplementary file 8 [file oncotarget-06-38210-s008.xlsx]

## Sheet: MouseClusters
Samples	Cluster	Cluster label	Genotype	MYC	E2F2	1424886_at	1429052_at	1435537_at
3560-3	1	Microacinar	E2F2-/-	0.339253	0.4179	4.13541	4.22859	3.26742
4031-1	1	Microacinar	E2F3+/-	0.474769	0.605531	4.03638	4.13136	3.37089
4194-1	4	EMT/Squamous	E2F3+/-	0.454139	0.543004	3.84875	4.04573	3.40014
3275-1	4	EMT/Squamous	Myc	0.473626	0.473221	4.3794	4.83257	3.44398
3895-2	4	EMT/Squamous	E2F1-/-	0.443566	0.436893	4.78882	4.72935	3.32459
4031-2	4	EMT/Squamous	E2F3+/-	0.40094	0.336313	4.24028	4.12299	3.3297
3881-1	4	EMT/Squamous	Myc	0.471312	0.477152	4.01579	3.96653	3.16487
3975-1	4	EMT/Squamous	E2F1-/-	0.503093	0.436446	4.0889	4.3278	3.34563
3978-1	4	EMT/Squamous	E2F1-/-	0.43959	0.333245	4.35922	4.72648	3.72734
3880-2	4	EMT/Squamous	Myc	0.560173	0.514757	4.08224	4.07404	3.31292
3871-1	4	EMT/Squamous	Myc	0.324861	0.380153	3.83931	4.36222	3.61337
3979-2	4	EMT/Squamous	E2F1-/-	0.393671	0.26984	4.0138	4.14513	3.21262
3587-1	4	EMT/Squamous	E2F1-/-	0.665207	0.479259	3.91964	4.33036	3.36645
3550-1	4	EMT/Squamous	Myc	0.442549	0.319242	3.87567	4.02404	3.2723
3976-1	4	EMT/Squamous	E2F1-/-	0.583285	0.459302	4.26501	4.28897	3.47613
3586-1	4	Microacinar	E2F1-/-	0.693758	0.576549	4.23603	4.04093	3.39063
3497-1	4	Microacinar	E2F2-/-	0.643673	0.496939	4.10421	4.4275	3.35416
3589-1	4	Microacinar	E2F1-/-	0.642112	0.532892	4.00064	4.0665	3.51525
3886-1	4	Microacinar	E2F1-/-	0.620263	0.502323	4.2348	4.47699	3.43934
3883-1	4	Microacinar	Myc	0.70058	0.665207	3.88183	4.07865	3.35802
3500-1	4	Microacinar	E2F2-/-	0.671752	0.50491	3.79308	4.20843	3.35217
3551-1	4	Microacinar	Myc	0.668818	0.678209	3.68967	4.11773	3.39636
3987-1	4	Microacinar	E2F1-/-	0.661254	0.493458	4.19872	4.39585	3.39394
4472-3	4	Microacinar	E2F3+/-	0.565105	0.414012	4.32072	4.17612	3.57274
3702-2	4	Microacinar	E2F3+/-	0.622015	0.555723	4.04645	4.27274	3.46582
3471-1	4	Microacinar	E2F3+/-	0.68919	0.594055	4.06381	4.23244	3.62479
3702-1	4	Microacinar	E2F3+/-	0.698537	0.458981	4.1558	4.47929	3.20964
3879-1	4	Microacinar	Myc	0.675299	0.619563	4.08281	4.36366	3.55464
4015-1	4	Microacinar	E2F2-/-	0.692985	0.478566	4.16791	4.27795	3.54694
3765-1	4	Microacinar	E2F1-/-	0.653697	0.590766	4.33133	4.77066	3.81379
4013-1	4	Microacinar	E2F2-/-	0.666024	0.621893	3.76778	4.13488	3.46408
4128-1	4	Microacinar	E2F2-/-	0.65047	0.517387	4.30005	4.2268	3.52394
4010-4	4	Microacinar	E2F2-/-	0.656486	0.432143	4.06318	4.19407	3.55543
4040-1	4	EMT/Squamous	E2F3+/-	0.585249	0.566882	3.97146	4.1041	3.5934
4332-1	4	EMT/Squamous	E2F2-/-	0.543508	0.515868	4.39455	4.31044	3.52181
4140-4	5	EMT	E2F3+/-	0.348095	0.399612	4.38225	5.04351	3.7061
3898-1	5	EMT	E2F1-/-	0.256566	0.265111	7.40468	7.01828	5.32197
3885-1	5	EMT	Myc	0.324556	0.413072	5.75815	4.96088	3.95753
4140-1	5	EMT	E2F3+/-	0.343242	0.373361	4.91974	4.89445	3.95331
4033-1	5	EMT	Myc	0.267581	0.254286	4.58917	4.73422	3.9225
4032-1	5	EMT/Squamous	E2F3+/-	0.650874	0.464788	4.56735	4.68727	3.72139
3560-4	6	Microacinar	E2F2-/-	0.666857	0.485329	4.20318	4.64351	3.84251
3976-3	6	Microacinar	E2F1-/-	0.582949	0.371489	4.39595	4.70034	3.75046
3985-2	6	Microacinar	E2F1-/-	0.575243	0.46013	4.52214	4.67641	3.76362
3883-2	6	EMT/Squamous	Myc	0.623987	0.466135	4.46892	4.6031	3.68932
4124-1	6	EMT/Squamous	E2F2-/-	0.692974	0.405651	4.11616	4.35058	3.60592
3896-1	A	Papillary	E2F1-/-	0.672812	0.551175	3.97887	4.16896	3.35352
4194-2	A	Papillary	E2F3+/-	0.706978	0.392519	4.18325	4.43375	3.44714
4121-1	A	Papillary	E2F1-/-	0.691186	0.461558	4.07453	4.31611	3.68534
3872-1	A	Papillary	Myc	0.660287	0.483654	5.37873	4.76935	3.91972
3451-1	A	Papillary	Myc	0.652062	0.473331	4.26453	4.37108	3.62556
4040-2	A	Papillary	E2F3+/-	0.593695	0.478634	3.87459	4.26219	3.3761
3449-1	A	Papillary	Myc	0.666281	0.455856	4.11162	4.34773	3.54626
3491-2	A	Papillary	E2F2-/-	0.680026	0.592307	5.18035	5.35487	4.31799
3894-2	A	Papillary	Myc	0.703545	0.571138	3.90665	4.40526	3.16522
3886-2	A	Papillary	E2F1-/-	0.651308	0.519993	4.57794	4.39902	3.6041
3560-2	A	Papillary	E2F2-/-	0.679743	0.515904	4.24845	4.17623	3.60517
4112-1	A	Papillary	Myc	0.67592	0.342377	4.4193	4.48724	3.73917
4321-1	A	Papillary	E2F2-/-	0.679137	0.544513	4.12068	4.51352	3.42596
3274-2	A	Papillary	Myc	0.696919	0.537778	4.23382	4.3779	3.54138
4041-4	A	Papillary	E2F3+/-	0.557035	0.513473	4.03123	4.09786	3.68592
4041-1	A	Papillary	E2F3+/-	0.65106	0.419426	4.60217	4.54639	3.91459
4010-2	A	Papillary	E2F2-/-	0.594493	0.346163	4.11351	4.46581	3.6893
4010-1	A	Papillary	E2F2-/-	0.556743	0.419218	4.00087	4.52865	3.56798
4010-3	A	Papillary	E2F2-/-	0.584624	0.352951	4.06003	4.31516	3.7666
4112-2	A	Papillary	Myc	0.580032	0.437442	3.88466	4.06371	3.40557
4472-1	A	Papillary	E2F3+/-	0.668771	0.421705	4.32221	4.32394	3.10265
3497-3	B	Papillary	E2F2-/-	0.649133	0.615198	4.37927	4.2806	3.39052
4013-3	B	Papillary	E2F2-/-	0.642472	0.6557	5.94033	6.20159	4.37319
4140-3	B	Papillary	E2F3+/-	0.500293	0.604541	4.95257	5.62919	4.22116
3880-3	B	Papillary	Myc	0.597054	0.611	4.1029	4.46037	3.46524
4031-3	B	Papillary	E2F3+/-	0.649528	0.57018	4.65091	4.29459	3.48954
4117-1	B	Papillary	E2F1-/-	0.637456	0.641452	4.26237	4.35909	3.565
3765-2	B	Papillary	E2F1-/-	0.680013	0.605613	4.36267	4.31489	3.54595
3880-1	B	Papillary	Myc	0.574402	0.59239	3.70922	4.47139	3.41815
4013-2	B	Papillary	E2F2-/-	0.628004	0.603231	3.90102	4.14112	3.31366
3491-1	B	Papillary	E2F2-/-	0.652128	0.607702	3.8945	4.10662	3.48267
4472-2	B	Papillary	E2F3+/-	0.593126	0.407573	3.97324	4.50988	3.5827
4421-1	B	Papillary	E2F3+/-	0.549098	0.666305	4.32745	4.59818	3.77583
3979-1	B	Papillary	E2F1-/-	0.635482	0.617054	4.21977	4.29755	3.59692
4128LM	B	Lung metastasis	E2F2-/-	0.595255	0.511792	6.15319	6.53443	4.28058
4332LM	B	Lung metastasis	E2F2-/-	0.614735	0.627782	5.70388	6.23872	5.09351
4421LM2	B	Lung metastasis	E2F3+/-	0.667199	0.635479	5.72474	6.55031	4.67295
4010LM	B	Lung metastasis	E2F2-/-	0.672321	0.66101	4.94523	5.20438	3.57165
4421LM1	B	Lung metastasis	E2F3+/-	0.654296	0.572452	5.87733	5.63365	4.14816
4421-LM3	B	Lung metastasis	E2F3+/-	0.605089	0.498509	4.75619	5.21123	3.97462
